# Supplementary material for: Single-cell genotyping and transcriptomic profiling of mosaic focal cortical dysplasia
Source: Nat Neurosci. 2025 Apr 30;28(5):964–72. doi: 10.1038/s41593-025-01936-z (PMC12081288; doi:10.1038/s41593-025-01936-z)
Supplement: Supplementary file 2 — Supplementary Table 1. Clinical, demographic and genetic characteristics of patients with FCDII and control subjects. Somatic variants were not detected in pt3. na, not available; Low: 3–6%; Medium: 7–10%; High: 11–36%; y, years; DN, dysmorphic neurons; BC, balloon cells. Supplementary Table 2. Number of individuals included across experiments and analyses. snRNA-seq, single-nuclei RNA sequencing; LCM–seq, laser-capture microdissection coupled with sequencing; FANS, fluorescence activated nuclei sorting; ddPCR, droplet digital polymerase chain reaction; TAS, targeted amplicon sequencing; HE, hematoxylin/eosin; IHC, immunohistochemistry; FFPE, formalin-fixed paraffin embedded; DN, dysmorphic neurons; BC, balloon cells; co-IF: co-immunofluorescence; DEGs, differentially expressed genes; UMAP, uniform manifold approximation and projection. Supplementary Table 3. Quality metrics for single-nucleus RNA sequencing. avg nCount, average number of mRNA molecules per nucleus; avg nFeature, average number of unique features per nucleus; avg nUMI, average number of unique molecular identifiers per nucleus; avg nGene, average number of unique genes per nucleus; avg pct.mt, average percentage of mitochondrial genes per nucleus. Supplementary Table 4. Differential expression analysis between patients with FCDII and controls. List of genes up-/downregulated (absolute average log2 fold change (avg_log2FC) > 0.4) between patients and controls per cell type. Genes are ordered by increasing avg_log2FC. Supplementary Table 5. Distribution of genotyped nuclei across patients with FCDII. A total of n = 808 nuclei were genotyped. Samples number pt1 and pt3 were not included since the somatic hit was either not a point mutation or not identified by DNA sequencing. VAF, variant allele frequency, Glu, glutamatergic; N, neurons; L, layer; CC, cortico-cortical projection neurons; IN, interneurons; Astro, astrocytes; Oligo, oligodendrocytes, OPC, oligodendrocyte precursor cells; Micro, microglia [file 41593_2025_1936_MOESM2_ESM.xlsx]

## Sheet: supplementary table 1
Supplementary Table 1 | Clinical, demographic and genetic characteristics of FCDII patients and control subjects.
Somatic variants were not detected in pt3. Abbreviations: na, not available; Low: 3-6%; Medium: 7-10%; High: 11-36%; y, years; DN, dysmorphic neurons; BC, balloon cells.
Sample Number	Genetic finding	Somatic VAF in frozen tissue (n. of individuals)	Age at surgery (range, years)	MRI findings (n. of individuals)	Topography of resected cortical samples (n. of individuals)	Neuropathology (n. of individuals)	Abnormal cell types
pt1	DEPDC5: c.3021+1G>A (germline) + LOH (somatic)	Low (7), Medium (3), High (4)	0-16y	Hemispheric FCD (1), Cyngular FCD (1), Hemimegalencephaly (5), Precentral FCD (1), Frontal FCD (2), Parieto-occipital FCD (1), Temporo-opercular FCD (1), Insulo-parietal FCD (1), Fronto-temporo-insular FCD (1), No MRI abnormalities (1)	Frontal (9), Fronto-central (1), Fronto-temporal (1), Temporal (3), Parietal (1)	FCDIIa (7), FCDIIb (8)	DN
pt2	DEPDC5: p.K1198fs (germline) + p.R1364fs (somatic)						DN
pt3	DEPDC5: p.E1385fs (germline)						DN
pt4	MTOR: p.A1459D (somatic)						DN
pt5	MTOR: p.T1977K (somatic)						DN, BC
pt6	MTOR: p.S2215F (somatic)						DN, BC
pt7	MTOR: p.S2215Y (somatic)						DN, BC
pt8	MTOR: p.L1460P (somatic)						DN, BC
pt9	RHEB: p.Y35L (somatic)						DN, BC
pt10	RHEB: p.E40V (somatic)						DN, BC
pt11	MTOR: p.S2215F (somatic)						DN, BC
pt12	MTOR: p.S2215F (somatic)						DN
pt13	MTOR: p.A1459D (somatic)						DN, BC
pt14	PIK3CA: p.E545K (somatic)						DN
pt15	PIK3CA: p.E545K (somatic)						DN
ct1	Not investigated	Not investigated	0-16y	No MRI abnormalities (3)	Frontal (3)	None	None
ct2	Not investigated						None
ct3	Not investigated						None

## Sheet: supplementary table 2
Supplementary Table 2 | Number of individuals included across experiments and analyses.
Abbreviations: snRNA-seq, single-nuclei RNA sequencing; LCM-seq, laser-capture microdissection coupled with sequencing; FANS, fluorescence activated nuclei sorting; ddPCR, droplet digital polymerase chain reaction; TAS, targeted amplicon sequencing; HE, hematoxylin/eosin; IHC, immunohistochemistry; FFPE, formalin-fixed paraffin embedded; DN, dysmorphic neurons; BC, balloon cells; co-IF: co-immuno…
Experiments & analyses	Number of individuals
Gene panel sequencing on bulk brain tissue and blood DNA	15 patients
snRNA-seq	10 patients, 3 controls
PacBio long-read seq	2 patients
Visium spatial transcriptomics	3 patients
MERSCOPE spatial transcriptomics	2 patients
LCM-seq	8 patients
FANS + ddPCR/TAS (Extended Data Fig. 4b,c)	7 patients
HE staining (Extended Data Fig. 1a)	15 patients
pS6 IHC on FFPE slides (Extended Data Fig. 1b)	10 patients
IHC coloration for DN/BC cell counting (Fig. 2c)	9 patients
co-IF pS6/GFAP (Fig. 2b, Fig. 4c)	8 patients
co-IF pS6/IBA1 (Fig. 2b)	5 patients
co-IF pS6/NEUN (Fig. 2b)	4 patients
co-IF pS6/OLIG2 (Fig. 2b)	1 patient
co-IF pS6/SMI311/NRGN (Fig. 4c)	10 patients
co-IF pS6/VIM (Fig. 4c)	6 patients
VDAC1 staining (Fig. 4j)	10 patients
Electron microscopy (Fig. 4k)	3 patients
snRNA-seq DEGs patients vs. controls nuclei (Fig.1)	7 patients, 3 controls
UMAP visualization of mutated and non-mutated nuclei (Fig.2a)	7 patients
snRNA-seq DEGs mutated vs non-mutated patients' nuclei (Fig.3a-c)	2 patients
snRNA-seq DEGs non-mutated patients' nuclei vs controls (Fig.3d)	2 patients, 2 controls

## Sheet: supplementary table 3
Supplementary Table 3 | Quality metrics for single-nucleus RNA sequencing.
Abbreviations: avg nCount, average number of mRNA molecules per nucleus; avg nFeature, average number of unique features per nucleus; avg nUMI, average number of unique molecular identifiers per nucleus; avg nGene, average number of unique genes per nucleus; avg pct.mt, average percentage of mitochondrial genes per nucleus.
Sample Number	Average nCount	Average nFeature	Average nUMI	Average nGene	Average percentage of mitochodria genes	10X single-nuclei sequencing batch	n. Total nuclei	n. Glutamatergic nuclei	n. GABAergic nuclei	n. Astrocytes nuclei	n. Oligodendrocytes nuclei	n. OPC nuclei	n. Microglia nuclei	n. Endothelial nuclei
pt1	8592.27	3024.54	8592.27	3024.54	0.483269	GC-2	15192	2725	2470	1763	1928	3361	2715	230
pt2	6949.2	2446.22	6949.2	2446.22	0.396294	ICM-1	9621	2047	788	662	2814	598	2145	567
pt3	9346.38	2543.63	9346.38	2543.63	0.618256	ICM-1	8709	2882	711	379	3012	456	1168	101
pt4	13353.9	3532.27	13353.9	3532.27	0.853181	GC-2	8495	2727	1549	1287	66	1183	1542	141
pt5	5788.43	2308.02	5788.43	2308.02	0.862028	GC-2	8347	1617	690	351	2409	360	2612	308
pt6	5550.36	2433.91	5550.36	2433.91	0.520663	ICM-2	13866	3057	1412	596	4688	1062	2781	270
pt7	7733.06	2699.64	7733.06	2699.64	0.501705	ICM-2	17029	5637	1439	1071	4927	1359	2359	237
pt8	4823.95	1968.69	4823.95	1968.69	1.33336	ICM-2	30269	18462	2079	1880	4334	1349	1790	375
pt9	7771.99	2127.85	7771.99	2127.85	2.18369	GC-1	16149	9116	1880	359	89	357	3853	495
pt10	8299.94	2821.34	8299.94	2821.34	0.480547	ICM-2	12985	2369	759	706	4842	1206	2934	169
ct1	6232.49	2671.41	6232.49	2671.41	0.805458	ICM-2	15696	9208	3084	1803	216	853	300	232
ct2	16124.4	3608.31	16124.4	3608.31	1.13726	ICM-2	10401	4210	1604	1756	472	1240	684	435
ct3	10089.4	2747.02	10089.4	2747.02	1.61773	ICM-2	11308	5131	925	1525	1323	701	449	1254

## Sheet: supplementary table 4
Supplementary Table 4 | Differential expression analysis between FCDII patients and controls.
List of genes up/down-regulated (absolute average log2 fold change (avg_log2FC) > 0.4) between patients and controls per cell type. Genes are ordered by increasing avg_log2FC.
GluN						GluL2/3						GluL4						GluL5/6						IN-MGE						IN-CGE						Astrocytes						Oligodendrocytes						Microglia
Gene	Group	avg_log2FC	p_val	p_val_adj		Gene	Group	avg_log2FC	p_val	p_val_adj		Gene	Group	avg_log2FC	p_val	p_val_adj		Gene	Group	avg_log2FC	p_val	p_val_adj		Gene	Group	avg_log2FC	p_val	p_val_adj		Gene	Group	avg_log2FC	p_val	p_val_adj		Gene	Group	avg_log2FC	p_val	p_val_adj		Gene	Group	avg_log2FC	p_val	p_val_adj		Gene	Group
NPTXR	DOWN in Patients	-0.721458	3.25361e-56	2.68826e-51		SNHG14	DOWN in Patients	-1.03175	5.48346e-92	4.53065e-87		SNHG14	DOWN in Patients	-1.02301	2.79028e-118	2.30544e-113		SNHG14	DOWN in Patients	-1.05365	4.30851e-146	3.55987e-141		SNHG14	DOWN in Patients	-1.15094	7.29613e-196	6.02836e-191		SNHG14	DOWN in Patients	-1.13074	1.32689e-192	1.09633e-187		WIF1	DOWN in Patients	-0.815486	1.56495e-156	1.29302e-151		HSPA1A	DOWN in Patients	-0.930267	3.28229e-64	2.71196e-59		HSPA1A	DOWN in Patients
HIVEP2	DOWN in Patients	-0.634496	2.03249e-36	1.67933e-31		PDE7B	DOWN in Patients	-0.804957	6.69752e-136	5.53376e-131		PHLDB2	DOWN in Patients	-0.612429	3.70715e-140	3.063e-135		MEG3	DOWN in Patients	-0.671575	2.7734e-200	2.29149e-195		LINC-PINT	DOWN in Patients	-0.503505	2.80154e-150	2.31475e-145		SOX2-OT	DOWN in Patients	-0.718632	2.35782e-162	1.94813e-157		COL5A3	DOWN in Patients	-0.658467	2.69077e-164	2.22323e-159		PTGDS	DOWN in Patients	-0.705515	8.74936e-46	7.22907e-41		MAF	DOWN in Patients
ZBTB18	DOWN in Patients	-0.61857	2.42856e-35	2.00657e-30		BCYRN1	DOWN in Patients	-0.571302	7.29874e-73	6.03051e-68		TUBA1B	DOWN in Patients	-0.561844	9.42469e-119	7.78705e-114		BCYRN1	DOWN in Patients	-0.614966	7.46714e-137	6.16965e-132		NAP1L3	DOWN in Patients	-0.490702	1.04285e-122	8.61644e-118		SUZ12P1	DOWN in Patients	-0.51171	7.46115e-159	6.1647e-154		PTGDS	DOWN in Patients	-0.644344	2.43271e-120	2.01e-115		HSPA1B	DOWN in Patients	-0.656967	9.01862e-50	7.45155e-45		CPED1	DOWN in Patients
PHYHIP	DOWN in Patients	-0.611529	1.72133e-39	1.42223e-34		SPRED2	DOWN in Patients	-0.553764	6.52404e-97	5.39042e-92		ARPP19	DOWN in Patients	-0.549322	1.15641e-120	9.55474e-116		EGFEM1P	DOWN in Patients	-0.584422	2.81535e-107	2.32616e-102		SNCB	DOWN in Patients	-0.471421	5.9252e-112	4.89564e-107		MEG3	DOWN in Patients	-0.504809	1.03901e-132	8.58468e-128		PAQR8	DOWN in Patients	-0.634401	5.44479e-130	4.4987e-125		CLDN11	DOWN in Patients	-0.63603	1.51267e-36	1.24983e-31		HSPH1	DOWN in Patients
MEG3	DOWN in Patients	-0.600248	1.77076e-31	1.46307e-26		NRGN	DOWN in Patients	-0.536314	6.11673e-135	5.05389e-130		CALM3	DOWN in Patients	-0.524763	6.7204e-115	5.55267e-110		SPRED2	DOWN in Patients	-0.555119	1.84682e-144	1.52591e-139		MAFB	DOWN in Patients	-0.446334	1.67957e-103	1.38773e-98		CXCL14	DOWN in Patients	-0.496266	1.80727e-56	1.49324e-51		GRM3	DOWN in Patients	-0.629049	7.55868e-135	6.24528e-130		CHN2	DOWN in Patients	-0.525127	4.69436e-27	3.87867e-22		P4HA1	DOWN in Patients
EGR1	DOWN in Patients	-0.579112	5.39755e-30	4.45967e-25		MEG3	DOWN in Patients	-0.510909	6.19738e-68	5.12052e-63		STMN1	DOWN in Patients	-0.524146	6.84758e-109	5.65774e-104		SPRED1	DOWN in Patients	-0.550028	1.25403e-133	1.03613e-128		MEG3	DOWN in Patients	-0.43876	2.97185e-79	2.45546e-74		ANKRD55	DOWN in Patients	-0.485831	3.63507e-106	3.00344e-101		NDRG2	DOWN in Patients	-0.60989	3.66351e-108	3.02694e-103		CRYAB	DOWN in Patients	-0.448628	4.28973e-18	3.54434e-13		LPAR6	DOWN in Patients
CHN1	DOWN in Patients	-0.567019	8.33591e-76	6.88746e-71		ZNF804B	DOWN in Patients	-0.508392	9.98092e-59	8.24663e-54		NPTXR	DOWN in Patients	-0.513024	1.14953e-103	9.49789e-99		SUZ12P1	DOWN in Patients	-0.537526	1.76896e-135	1.46158e-130		PEG3	DOWN in Patients	-0.433539	2.13555e-61	1.76448e-56		LINC-PINT	DOWN in Patients	-0.452028	5.66158e-145	4.67782e-140		NAT8L	DOWN in Patients	-0.577932	4.78797e-92	3.95601e-87		GRID2	DOWN in Patients	-0.441074	6.40427e-18	5.29146e-13		BROX	UP in Patients
SNCB	DOWN in Patients	-0.543428	5.93547e-28	4.90413e-23		LINC-PINT	DOWN in Patients	-0.508252	1.01416e-73	8.3794e-69		CAP2	DOWN in Patients	-0.507067	2.22153e-123	1.83552e-118		LINC-PINT	DOWN in Patients	-0.525515	2.77776e-132	2.29509e-127		DYNLL2	DOWN in Patients	-0.432696	1.50089e-99	1.2401e-94		NAP1L3	DOWN in Patients	-0.447925	2.95923e-112	2.44504e-107		LRRC3B	DOWN in Patients	-0.571673	3.22834e-81	2.66739e-76		ZNF365	DOWN in Patients	-0.430021	1.94208e-15	1.60462e-10		TRIM13	UP in Patients
SYT4	DOWN in Patients	-0.533367	9.92657e-29	8.20173e-24		RPH3A	DOWN in Patients	-0.504344	8.31349e-89	6.86894e-84		SUZ12P1	DOWN in Patients	-0.5054	1.26301e-104	1.04355e-99		PDE10A	DOWN in Patients	-0.519319	1.01468e-88	8.38365e-84		HSP90AB1	DOWN in Patients	-0.429036	1.51536e-98	1.25205e-93		PDE8B	DOWN in Patients	-0.426117	7.00739e-75	5.78978e-70		VEGFA	DOWN in Patients	-0.541341	3.79347e-75	3.13431e-70		CNP	DOWN in Patients	-0.426158	1.49407e-28	1.23446e-23		CHSY3	UP in Patients
NRGN	DOWN in Patients	-0.52916	3.37075e-74	2.78505e-69		SPRED1	DOWN in Patients	-0.502418	1.77982e-82	1.47056e-77		OLFM1	DOWN in Patients	-0.501919	3.11953e-122	2.57748e-117		FLRT2	DOWN in Patients	-0.5117	2.78701e-114	2.30274e-109		RAB3A	DOWN in Patients	-0.426023	1.23788e-94	1.02278e-89		PDE10A	DOWN in Patients	-0.401286	3.14222e-78	2.59623e-73		PTN	DOWN in Patients	-0.5125	6.67139e-109	5.51217e-104		PCDH9-AS4	UP in Patients	0.400691	7.27672e-23	6.01232e-18		IRAK3	UP in Patients
RAB3A	DOWN in Patients	-0.524965	2.23005e-24	1.84255e-19		MLIP	DOWN in Patients	-0.500131	8.4911e-88	7.01568e-83		CHN2	DOWN in Patients	-0.496597	1.13696e-132	9.39405e-128		CACNB4	DOWN in Patients	-0.476597	3.75929e-120	3.10608e-115		ATP1A3	DOWN in Patients	-0.425686	4.22034e-83	3.48701e-78		ALDOA	DOWN in Patients	-0.401269	2.7876e-101	2.30322e-96		MFGE8	DOWN in Patients	-0.500335	1.29799e-72	1.07245e-67		HAPLN2	UP in Patients	0.404163	1.06847e-18	8.8281e-14		MED12L	UP in Patients
STX1A	DOWN in Patients	-0.523911	6.33283e-26	5.23244e-21		LINC00507	DOWN in Patients	-0.499637	7.90954e-83	6.53518e-78		TMSB10	DOWN in Patients	-0.495565	3.4331e-64	2.83657e-59		CAP2	DOWN in Patients	-0.473171	5.86277e-118	4.84405e-113		CALM3	DOWN in Patients	-0.425088	5.60208e-81	4.62866e-76		NAIP	UP in Patients	0.401474	1.08759e-83	8.98607e-79		NCAN	DOWN in Patients	-0.499357	3.18611e-84	2.63249e-79		EVA1C	UP in Patients	0.404411	2.50088e-20	2.06632e-15		IL1RAPL1	UP in Patients
CDK5R2	DOWN in Patients	-0.523441	2.03158e-26	1.67857e-21		SUZ12P1	DOWN in Patients	-0.494966	1.01416e-73	8.3794e-69		CHN1	DOWN in Patients	-0.493528	1.44355e-167	1.19272e-162		NPAS2	DOWN in Patients	-0.47306	6.21248e-95	5.133e-90		MTRNR2L12	DOWN in Patients	-0.420909	2.61907e-47	2.16398e-42		KCNMB2-AS1	UP in Patients	0.401634	4.24102e-34	3.5041e-29		CSPG5	DOWN in Patients	-0.47815	3.64719e-71	3.01346e-66		B2M	UP in Patients	0.406029	3.57042e-17	2.95003e-12		NAALADL2	UP in Patients
LMO4	DOWN in Patients	-0.519987	1.75123e-37	1.44693e-32		PDE10A	DOWN in Patients	-0.494066	1.20104e-67	9.92351e-63		NRGN	DOWN in Patients	-0.488454	5.25194e-129	4.33936e-124		HIVEP2	DOWN in Patients	-0.471878	7.9268e-114	6.54944e-109		DLGAP1-AS4	UP in Patients	0.407182	2.58131e-87	2.13278e-82		TF	UP in Patients	0.406867	1.37771e-71	1.13832e-66		VAV3	DOWN in Patients	-0.474034	1.56995e-53	1.29716e-48		CPB2	UP in Patients	0.408066	1.99235e-22	1.64616e-17		DIAPH2-AS1	UP in Patients
PRKCB	DOWN in Patients	-0.517709	1.898e-38	1.56821e-33		SPRY4-AS1	DOWN in Patients	-0.486896	1.4209e-42	1.174e-37		UST	DOWN in Patients	-0.481409	1.39465e-79	1.15232e-74		DPY19L2P1	DOWN in Patients	-0.461277	5.21019e-130	4.30487e-125		PCDH9-AS2	UP in Patients	0.410936	4.6414e-53	3.83491e-48		ADGRB3	UP in Patients	0.41698	1.35827e-42	1.12226e-37		ATP1B2	DOWN in Patients	-0.471022	1.00142e-77	8.27414e-73		CHRM5	UP in Patients	0.411177	3.45551e-12	2.85508e-07		TMEM165	UP in Patients
CACNB4	DOWN in Patients	-0.516044	3.40901e-24	2.81666e-19		CAP2	DOWN in Patients	-0.477679	2.81343e-99	2.32457e-94		LINC-PINT	DOWN in Patients	-0.480077	1.20896e-101	9.98887e-97		UST	DOWN in Patients	-0.461007	7.27899e-93	6.01419e-88		GALNT17	UP in Patients	0.413369	1.99578e-61	1.64899e-56		DANT2	UP in Patients	0.419508	4.13061e-85	3.41288e-80		RGMA	DOWN in Patients	-0.450829	1.51032e-67	1.24789e-62		FNIP2	UP in Patients	0.412757	2.39517e-20	1.97898e-15		CNP	UP in Patients
PRRT2	DOWN in Patients	-0.508869	3.79394e-26	3.1347e-21		CPNE8	DOWN in Patients	-0.477592	4.03279e-69	3.33206e-64		NREP	DOWN in Patients	-0.479829	6.19338e-93	5.11722e-88		TUBA1B	DOWN in Patients	-0.453733	8.45899e-96	6.98915e-91		LINC02231	UP in Patients	0.416842	2.22225e-111	1.83612e-106		SNAP25-AS1	UP in Patients	0.421374	4.65523e-65	3.84634e-60		SERPINE2	DOWN in Patients	-0.449772	6.44054e-73	5.32143e-68		HDAC2-AS2	UP in Patients	0.415352	2.36063e-20	1.95044e-15		MYO1E	UP in Patients
ARPP19	DOWN in Patients	-0.507922	1.43488e-43	1.18555e-38		HIVEP2	DOWN in Patients	-0.475663	1.73323e-94	1.43206e-89		SNCB	DOWN in Patients	-0.477594	1.00353e-100	8.29157e-96		RPH3A	DOWN in Patients	-0.451735	1.02075e-101	8.43384e-97		PAPPA	UP in Patients	0.420331	3.61654e-93	2.98813e-88		PRKN	UP in Patients	0.424869	5.17838e-79	4.27858e-74		GPR37L1	DOWN in Patients	-0.448613	1.0953e-58	9.0498e-54		TRIM13	UP in Patients	0.41637	5.66409e-19	4.6799e-14		CLU	UP in Patients
CX3CL1	DOWN in Patients	-0.505108	2.6306e-24	2.17351e-19		NPTXR	DOWN in Patients	-0.473191	7.24045e-68	5.98235e-63		DPY19L2P1	DOWN in Patients	-0.474863	4.73182e-99	3.90962e-94		SHC3	DOWN in Patients	-0.44684	3.29925e-92	2.72598e-87		MIR4435-2HG	UP in Patients	0.423803	3.05103e-67	2.52089e-62		LARGE1	UP in Patients	0.441951	5.75896e-72	4.75829e-67		GABBR1	DOWN in Patients	-0.441289	7.12648e-73	5.88818e-68		CDH19	UP in Patients	0.423526	1.53224e-18	1.266e-13		KLF7	UP in Patients
CAMK2B	DOWN in Patients	-0.499058	3.55542e-32	2.93763e-27		DGCR5	DOWN in Patients	-0.472394	3.7827e-73	3.12542e-68		ZBTB18	DOWN in Patients	-0.473165	5.2168e-97	4.31033e-92		NRGN	DOWN in Patients	-0.443253	9.4085e-101	7.77368e-96		LARGE1	UP in Patients	0.424667	1.66947e-71	1.37938e-66		SLC8A1-AS1	UP in Patients	0.446788	3.98409e-70	3.29181e-65		C4orf19	DOWN in Patients	-0.431051	3.53135e-49	2.91775e-44		FMNL3	UP in Patients	0.425398	7.06766e-23	5.83958e-18		PLCL1	UP in Patients
VAMP2	DOWN in Patients	-0.493435	2.74742e-22	2.27003e-17		HOMER1	DOWN in Patients	-0.471462	8.54692e-109	7.06181e-104		GABRG1	DOWN in Patients	-0.47252	1.7844e-71	1.47434e-66		CHN2	DOWN in Patients	-0.441674	2.29947e-135	1.89991e-130		SYN3	UP in Patients	0.430418	2.79856e-60	2.31228e-55		UBE3A	UP in Patients	0.473003	2.54779e-132	2.10508e-127		BRINP2	DOWN in Patients	-0.429942	4.02751e-48	3.32769e-43		MYH11	UP in Patients	0.426846	2.51281e-25	2.07618e-20		CARMIL1	UP in Patients
GRIN1	DOWN in Patients	-0.478492	1.14539e-29	9.4637e-25		TRPM3	DOWN in Patients	-0.470831	1.11956e-54	9.25029e-50		SPRED2	DOWN in Patients	-0.471974	3.01184e-88	2.48851e-83		COL24A1	DOWN in Patients	-0.438706	1.19809e-62	9.89907e-58		ANKUB1	UP in Patients	0.449326	1.18559e-107	9.79582e-103		CTNNA3	UP in Patients	0.47931	3.74239e-64	3.09211e-59		SPON1	DOWN in Patients	-0.422537	5.81051e-64	4.80088e-59		ZNF652	UP in Patients	0.427347	5.27601e-24	4.35925e-19		VRK2	UP in Patients
NUAK1	DOWN in Patients	-0.470898	7.66145e-22	6.3302e-17		RARB	DOWN in Patients	-0.455068	3.49028e-55	2.88381e-50		ALDOA	DOWN in Patients	-0.47001	2.34025e-86	1.93361e-81		HOMER1	DOWN in Patients	-0.437286	2.26434e-89	1.87088e-84		LINC02389	UP in Patients	0.451437	6.91956e-82	5.71722e-77		ANKUB1	UP in Patients	0.482639	1.36807e-114	1.13035e-109		CALN1	DOWN in Patients	-0.421999	9.75842e-44	8.0628e-39		LURAP1L-AS1	UP in Patients	0.433263	8.21233e-20	6.78536e-15		CTNNA3	UP in Patients
NCALD	DOWN in Patients	-0.469732	1.91392e-21	1.58136e-16		NWD2	DOWN in Patients	-0.453885	3.56846e-66	2.94841e-61		EGR1	DOWN in Patients	-0.466825	7.68058e-128	6.34601e-123		DGCR5	DOWN in Patients	-0.435968	1.0941e-123	9.03991e-119		TF	UP in Patients	0.453305	2.64669e-94	2.1868e-89		LINC00513	UP in Patients	0.612245	4.4244e-148	3.65562e-143		KCNJ10	DOWN in Patients	-0.421598	2.69908e-56	2.23008e-51		CLU	UP in Patients	0.436845	3.94901e-20	3.26283e-15		GAREM1	UP in Patients
CRMP1	DOWN in Patients	-0.46559	1.91267e-21	1.58032e-16		ARPP19	DOWN in Patients	-0.453602	6.69192e-85	5.52913e-80		MEG3	DOWN in Patients	-0.461718	1.44732e-61	1.19583e-56		RXFP1	DOWN in Patients	-0.425828	3.92703e-74	3.24467e-69		SLC8A1-AS1	UP in Patients	0.459743	2.30587e-80	1.9052e-75		PLP1	UP in Patients	0.929635	7.92173e-272	6.54525e-267		MMD2	DOWN in Patients	-0.420457	1.48568e-65	1.22753e-60		SPINT2	UP in Patients	0.448596	2.14864e-26	1.77529e-21		PSMA1	UP in Patients
PRKAR1B	DOWN in Patients	-0.464626	3.61411e-22	2.98612e-17		PEX5L	DOWN in Patients	-0.447873	5.31699e-79	4.39311e-74		SPRED1	DOWN in Patients	-0.460728	6.68724e-89	5.52527e-84		ARPP19	DOWN in Patients	-0.425271	1.10636e-91	9.14119e-87		SMYD3	UP in Patients	0.463893	1.58598e-94	1.3104e-89								PSD2	DOWN in Patients	-0.406654	7.22299e-53	5.96793e-48		KCNMB4	UP in Patients	0.452903	2.49305e-26	2.05985e-21		IFI44L	UP in Patients
NREP	DOWN in Patients	-0.464431	2.01366e-21	1.66377e-16		HDAC9	DOWN in Patients	-0.447577	6.50572e-89	5.37529e-84		PDE7B	DOWN in Patients	-0.449383	3.78935e-48	3.13091e-43		PRKD1	DOWN in Patients	-0.424688	1.23676e-64	1.02186e-59		BACH1	UP in Patients	0.478731	1.61119e-74	1.33123e-69								RAPGEF3	DOWN in Patients	-0.401657	1.39293e-44	1.1509e-39		RYR2	UP in Patients	0.456502	4.38115e-23	3.61988e-18		SCD	UP in Patients
ATP2B2	DOWN in Patients	-0.460014	5.56944e-29	4.6017e-24		ZBTB18	DOWN in Patients	-0.446729	1.04232e-75	8.61207e-71		HSP90AB1	DOWN in Patients	-0.447179	7.88047e-97	6.51116e-92		ILDR2	DOWN in Patients	-0.421069	6.51878e-81	5.38607e-76		UBE3A	UP in Patients	0.481451	8.44355e-105	6.9764e-100								PRKCQ	UP in Patients	0.400769	5.57457e-78	4.60594e-73		ZNF565	UP in Patients	0.457283	2.62494e-22	2.16883e-17		PLAT	UP in Patients
THY1	DOWN in Patients	-0.455635	1.91849e-38	1.58513e-33		CA10	DOWN in Patients	-0.439208	6.2067e-70	5.12822e-65		HIVEP2	DOWN in Patients	-0.441071	3.44216e-108	2.84405e-103		ETV5	DOWN in Patients	-0.413539	3.95329e-125	3.26637e-120		SNAP25-AS1	UP in Patients	0.48812	6.86696e-84	5.67376e-79								DPYD	UP in Patients	0.402339	1.78852e-52	1.47775e-47		ERBIN	UP in Patients	0.468968	2.79532e-28	2.30961e-23		CRYAB	UP in Patients
PDP1	DOWN in Patients	-0.449538	2.65904e-20	2.197e-15		SERPINE2	DOWN in Patients	-0.437221	2.52071e-66	2.08271e-61		RAB3A	DOWN in Patients	-0.436781	3.36375e-94	2.77927e-89		COL26A1	DOWN in Patients	-0.412149	1.18736e-79	9.81043e-75		PRKN	UP in Patients	0.49327	1.1743e-104	9.70256e-100								RNF150	UP in Patients	0.40263	2.89461e-55	2.39165e-50		SGK1	UP in Patients	0.470223	3.72442e-42	3.07726e-37		INSR	UP in Patients
OLFM1	DOWN in Patients	-0.447561	6.92285e-41	5.71994e-36		ARHGAP10	DOWN in Patients	-0.434842	1.26458e-55	1.04484e-50		FLRT2	DOWN in Patients	-0.436384	2.78626e-86	2.30212e-81		ADGRB3	UP in Patients	0.400458	8.96643e-27	7.40842e-22		CTNNA3	UP in Patients	0.51698	1.9483e-79	1.60976e-74								C10orf90	UP in Patients	0.405224	1.5581e-69	1.28737e-64		CDH13	UP in Patients	0.48793	1.14094e-24	9.42691e-20		FAR2	UP in Patients
KIAA1549L	DOWN in Patients	-0.443979	5.93056e-19	4.90006e-14		FAM163A	DOWN in Patients	-0.433379	1.3946e-76	1.15227e-71		HOMER1	DOWN in Patients	-0.435729	5.14782e-90	4.25334e-85		PRKN	UP in Patients	0.402896	1.02471e-57	8.46657e-53		GNG12-AS1	UP in Patients	0.571484	2.83314e-106	2.34085e-101								BCL2L14	UP in Patients	0.406113	2.37515e-78	1.96244e-73		KHDRBS3	UP in Patients	0.495615	1.59515e-22	1.31798e-17		GPM6B	UP in Patients
SLC8A2	DOWN in Patients	-0.437222	9.97371e-19	8.24068e-14		CAMK4	DOWN in Patients	-0.432712	1.25033e-75	1.03308e-70		YWHAG	DOWN in Patients	-0.43456	4.11138e-87	3.39699e-82		ANKUB1	UP in Patients	0.430564	1.1456e-60	9.46539e-56		KCNMB2-AS1	UP in Patients	0.635969	1.88918e-91	1.56092e-86								OGFRL1	UP in Patients	0.406767	3.32426e-61	2.74664e-56		DPYD-AS1	UP in Patients	0.51907	4.57834e-29	3.78281e-24		KLHL5	UP in Patients
FBXW7	DOWN in Patients	-0.434672	7.44337e-22	6.15001e-17		RFTN1	DOWN in Patients	-0.426601	5.38889e-56	4.45252e-51		HPCA	DOWN in Patients	-0.434393	6.16176e-89	5.0911e-84		CNTN5	UP in Patients	0.457267	1.22009e-43	1.00808e-38		LINC00513	UP in Patients	0.674318	6.15224e-169	5.08323e-164								AKAP6	UP in Patients	0.408298	1.19954e-56	9.91111e-52		BCL2	UP in Patients	0.520001	1.85154e-24	1.52982e-19		SLC1A3	UP in Patients
CAP2	DOWN in Patients	-0.433855	1.02194e-19	8.4437e-15		HIP1	DOWN in Patients	-0.420472	1.42888e-70	1.1806e-65		DIRAS2	DOWN in Patients	-0.427791	5.34371e-72	4.41519e-67		LINC00513	UP in Patients	0.649396	1.55415e-121	1.2841e-116		PLP1	UP in Patients	0.869937	9.50011e-241	7.84937e-236								MT1X	UP in Patients	0.408936	7.04277e-73	5.81902e-68		PIGC	UP in Patients	0.520829	3.56766e-30	2.94774e-25		EDIL3	UP in Patients
NUDT4	DOWN in Patients	-0.431457	9.37755e-19	7.7481e-14		RASGEF1B	DOWN in Patients	-0.420062	1.71429e-19	1.41641e-14		NPTX2	DOWN in Patients	-0.427608	3.0611e-102	2.5292e-97		PLP1	UP in Patients	0.931438	3.63683e-206	3.00489e-201														GFAP	UP in Patients	0.41248	6.09222e-42	5.03364e-37		LRRTM3	UP in Patients	0.52167	3.80824e-30	3.14652e-25		DOCK5	UP in Patients
CAMK4	DOWN in Patients	-0.426506	2.02255e-17	1.67111e-12		CPNE4	DOWN in Patients	-0.416923	6.64308e-49	5.48878e-44		THY1	DOWN in Patients	-0.426433	9.84909e-78	8.13771e-73																				LINC02340	UP in Patients	0.414426	6.12961e-75	5.06453e-70		LINC01470	UP in Patients	0.560418	1.94284e-29	1.60525e-24		TMEM144	UP in Patients
RGS4	DOWN in Patients	-0.426215	9.73692e-20	8.04503e-15		KCNB2	DOWN in Patients	-0.414159	7.59734e-63	6.27722e-58		ETV1	DOWN in Patients	-0.423929	2.3023e-85	1.90225e-80																				PDE4DIP	UP in Patients	0.415761	8.33315e-62	6.88518e-57		LINC00513	UP in Patients	0.566211	2.3286e-39	1.92398e-34		SGK1	UP in Patients
CA10	DOWN in Patients	-0.423031	5.33672e-17	4.40941e-12		ENC1	DOWN in Patients	-0.412716	6.30795e-98	5.21188e-93		PHYHIP	DOWN in Patients	-0.423146	2.22561e-88	1.83889e-83																				PPFIA2	UP in Patients	0.416987	3.65149e-53	3.01701e-48		LINC01572	UP in Patients	0.568277	2.22348e-32	1.83713e-27		TG	UP in Patients
HPCA	DOWN in Patients	-0.419486	1.47582e-17	1.21938e-12		GRM3	DOWN in Patients	-0.410961	6.41198e-42	5.29783e-37		TSPYL1	DOWN in Patients	-0.422419	2.44365e-79	2.01904e-74																				L3MBTL4	UP in Patients	0.419213	4.59618e-55	3.79755e-50		LANCL1-AS1	UP in Patients	0.607541	5.38449e-42	4.44888e-37		CCNH	UP in Patients
LDB2	DOWN in Patients	-0.418932	2.47152e-16	2.04207e-11		TUBA1B	DOWN in Patients	-0.405883	2.42052e-59	1.99993e-54		SYT4	DOWN in Patients	-0.413312	1.06268e-80	8.78031e-76																				MAP7	UP in Patients	0.421727	7.69501e-65	6.35792e-60		SLC7A14	UP in Patients	0.616049	2.98339e-39	2.465e-34		PRKCH	UP in Patients
NRXN2	DOWN in Patients	-0.418115	1.18804e-17	9.81602e-13		CAMK2N1	DOWN in Patients	-0.404387	1.3551e-69	1.11963e-64		BEX1	DOWN in Patients	-0.402509	4.90786e-64	4.05507e-59																				B2M	UP in Patients	0.421957	1.39173e-61	1.1499e-56		ZBTB16	UP in Patients	0.630099	3.45414e-43	2.85395e-38		ACSL1	UP in Patients
GDI1	DOWN in Patients	-0.416585	2.35502e-18	1.94582e-13		NPAS2	DOWN in Patients	-0.403852	2.35095e-63	1.94245e-58		NWD2	DOWN in Patients	-0.400175	2.94047e-59	2.42953e-54																				BAALC-AS1	UP in Patients	0.423278	2.75102e-69	2.273e-64		ENO4	UP in Patients	0.681545	1.68366e-45	1.39111e-40		FAM177B	UP in Patients
PPP2CA	DOWN in Patients	-0.415509	2.6062e-17	2.15335e-12		ZNF385B	DOWN in Patients	-0.401935	7.23525e-57	5.97806e-52		MIR4435-2HG	UP in Patients	0.40514	4.77021e-59	3.94133e-54																				SPP1	UP in Patients	0.42363	1.61152e-73	1.3315e-68		ANKUB1	UP in Patients	0.691897	1.98468e-46	1.63982e-41		CHKA	UP in Patients
UNC13A	DOWN in Patients	-0.411727	7.84183e-18	6.47923e-13		NREP	DOWN in Patients	-0.400478	2.23794e-53	1.84908e-48		DSCAML1	UP in Patients	0.414312	9.62895e-48	7.95582e-43																				SLC44A1	UP in Patients	0.426092	1.6622e-60	1.37338e-55		PCDH9-AS2	UP in Patients	0.705263	8.54497e-49	7.06019e-44		PRKN	UP in Patients
CAMK2A	DOWN in Patients	-0.411109	1.76058e-21	1.45466e-16		CACNB4	DOWN in Patients	-0.400381	1.89037e-63	1.5619e-58		SMYD3	UP in Patients	0.425836	2.76143e-73	2.2816e-68																				IL1RAPL1	UP in Patients	0.429768	1.60145e-47	1.32318e-42		PCA3	UP in Patients	0.805981	4.19862e-58	3.46907e-53		SLC8A1-AS1	UP in Patients
SYP	DOWN in Patients	-0.402522	3.38036e-23	2.79299e-18		LRMDA	UP in Patients	0.400339	2.35518e-59	1.94594e-54		GMDS-DT	UP in Patients	0.432671	4.27881e-67	3.53532e-62																				FILIP1L	UP in Patients	0.432228	4.55897e-72	3.7668e-67		FKBP5	UP in Patients	0.964609	1.89026e-77	1.56181e-72		ELMO1-AS1	UP in Patients
CELF5	DOWN in Patients	-0.40149	3.04316e-16	2.51438e-11		PPFIA2-AS1	UP in Patients	0.404468	1.28681e-98	1.06322e-93		CTNNA3	UP in Patients	0.43318	5.15361e-45	4.25812e-40																				SHTN1	UP in Patients	0.432955	1.35749e-63	1.12161e-58								TLR2	UP in Patients
HOMER1	DOWN in Patients	-0.400981	4.15462e-15	3.43271e-10		SNAP25-AS1	UP in Patients	0.419932	6.6542e-42	5.49796e-37		DANT2	UP in Patients	0.435251	7.20251e-70	5.95101e-65																				LINC00609	UP in Patients	0.4342	4.94526e-50	4.08597e-45								ENTPD1-AS1	UP in Patients
RPH3A	DOWN in Patients	-0.400546	1.10629e-16	9.14063e-12		CTNNA3	UP in Patients	0.420796	3.40902e-40	2.81667e-35		ADGRL3	UP in Patients	0.444902	3.78203e-50	3.12486e-45																				ITGB4	UP in Patients	0.437426	6.51591e-80	5.38371e-75								ZBTB16	UP in Patients
SIK3	UP in Patients	0.403217	1.49431e-15	1.23466e-10		SMYD3	UP in Patients	0.43034	1.12255e-67	9.27497e-63		ADAMTS16	UP in Patients	0.452725	4.20404e-81	3.47354e-76																				DPP10	UP in Patients	0.440297	4.76705e-45	3.93872e-40								CPM	UP in Patients
DST	UP in Patients	0.419324	3.63591e-23	3.00414e-18		KAZN	UP in Patients	0.43037	1.30566e-67	1.07879e-62		CALN1	UP in Patients	0.457714	1.54866e-61	1.27956e-56																				LRP4-AS1	UP in Patients	0.441211	2.80312e-76	2.31605e-71								GLDN	UP in Patients
ADGRB3	UP in Patients	0.420733	9.13287e-27	7.54594e-22		PTPRT	UP in Patients	0.434231	2.64981e-44	2.18938e-39		ANKUB1	UP in Patients	0.471402	2.0625e-81	1.70412e-76																				ATP9A	UP in Patients	0.443575	3.1769e-64	2.62488e-59								ABHD15-AS1	UP in Patients
WSB1	UP in Patients	0.420988	3.9986e-19	3.30381e-14		CLSTN2	UP in Patients	0.436586	2.81128e-43	2.32279e-38		PRKN	UP in Patients	0.494399	1.11419e-83	9.20592e-79																				LRRC7	UP in Patients	0.445936	2.8207e-61	2.33058e-56								OPRM1	UP in Patients
FRMD5	UP in Patients	0.42435	1.35869e-18	1.1226e-13		PDE4DIP	UP in Patients	0.447526	3.53495e-72	2.92072e-67		RPS6KA2	UP in Patients	0.600575	1.13676e-86	9.39236e-82																				PTCHD1-AS	UP in Patients	0.446176	5.4943e-56	4.53961e-51								TF	UP in Patients
ATP5IF1	UP in Patients	0.426901	4.34722e-19	3.59184e-14		RPS6KA5	UP in Patients	0.462284	2.57094e-63	2.12422e-58		LINC00513	UP in Patients	0.664611	8.36801e-132	6.91399e-127																				PAM	UP in Patients	0.448194	1.5788e-67	1.30447e-62								LINC00513	UP in Patients
PHLPP1	UP in Patients	0.427466	7.95054e-17	6.56905e-12		LINC02055	UP in Patients	0.465323	4.25084e-34	3.51221e-29		PLP1	UP in Patients	0.830593	7.99411e-185	6.60505e-180																				GSN	UP in Patients	0.448689	3.56785e-76	2.9479e-71								KCNMA1	UP in Patients
CALY	UP in Patients	0.430099	4.52548e-19	3.73913e-14		KIF13A	UP in Patients	0.468308	1.49378e-62	1.23422e-57																										DPP10-AS3	UP in Patients	0.451621	1.53871e-69	1.27135e-64								NHSL1	UP in Patients
ADGRL3	UP in Patients	0.43411	1.14821e-22	9.48694e-18		CCBE1	UP in Patients	0.470756	3.90673e-52	3.22789e-47																										TNC	UP in Patients	0.452131	2.25296e-48	1.86149e-43								DPYD	UP in Patients
FTX	UP in Patients	0.450777	1.29849e-21	1.07287e-16		ADGRL3	UP in Patients	0.47253	9.46898e-60	7.82365e-55																										ITGB8	UP in Patients	0.454664	2.19814e-71	1.81619e-66								DLEU7	UP in Patients
MAP7	UP in Patients	0.454962	4.44153e-20	3.66977e-15		PRKN	UP in Patients	0.479381	8.26933e-79	6.83245e-74																										FRMD5	UP in Patients	0.455406	9.14168e-59	7.55322e-54								FKBP5	UP in Patients
SLAIN1	UP in Patients	0.455715	8.32673e-21	6.87988e-16		PCDH15	UP in Patients	0.490951	2.90883e-47	2.40339e-42																										TTLL7	UP in Patients	0.457883	2.44525e-71	2.02036e-66								SLC11A1	UP in Patients
GLUL	UP in Patients	0.469354	2.85486e-23	2.3588e-18		CNTN5	UP in Patients	0.55338	1.55309e-72	1.28322e-67																										TENT2	UP in Patients	0.463118	4.89702e-85	4.04611e-80								ANKUB1	UP in Patients
TCF12	UP in Patients	0.470173	3.5717e-23	2.95108e-18		CALN1	UP in Patients	0.558112	1.12101e-113	9.26224e-109																										WDR49	UP in Patients	0.468966	1.97915e-70	1.63525e-65								PLP1	UP in Patients
DPYD	UP in Patients	0.470424	1.70842e-22	1.41157e-17		LINC00513	UP in Patients	0.594739	1.3138e-104	1.08551e-99																										MBP	UP in Patients	0.470794	1.01963e-64	8.42458e-60
CLDND1	UP in Patients	0.496958	4.15776e-27	3.43531e-22		PLP1	UP in Patients	0.717996	1.23406e-146	1.01963e-141																										KAZN	UP in Patients	0.473195	4.18938e-57	3.46143e-52
ERBB4	UP in Patients	0.502626	5.63439e-27	4.65536e-22																																NKAIN2	UP in Patients	0.476489	7.47776e-70	6.17842e-65
MAN2A1	UP in Patients	0.522608	1.17973e-25	9.74742e-21																																PLEKHA5	UP in Patients	0.476707	1.47434e-60	1.21816e-55
TMEM165	UP in Patients	0.533701	7.49962e-32	6.19649e-27																																CTNNA3	UP in Patients	0.476929	2.37643e-65	1.9635e-60
FRYL	UP in Patients	0.54394	2.79147e-27	2.30642e-22																																GNG12-AS1	UP in Patients	0.483017	1.71802e-87	1.4195e-82
IL1RAPL1	UP in Patients	0.551271	1.42078e-29	1.17391e-24																																TF	UP in Patients	0.484307	1.84214e-81	1.52205e-76
PIP4K2A	UP in Patients	0.561826	1.09302e-29	9.031e-25																																RORA-AS1	UP in Patients	0.484839	2.2612e-87	1.8683e-82
SLC44A1	UP in Patients	0.577121	1.98942e-29	1.64374e-24																																PLCE1	UP in Patients	0.488128	2.89768e-71	2.39418e-66
EDIL3	UP in Patients	0.581786	3.6013e-34	2.97554e-29																																ELL2	UP in Patients	0.492428	3.17397e-85	2.62246e-80
RPL41	UP in Patients	0.596452	2.81062e-36	2.32225e-31																																ANKRD28	UP in Patients	0.492688	1.40394e-85	1.15999e-80
SHTN1	UP in Patients	0.60373	4.45668e-36	3.68229e-31																																ACSS3	UP in Patients	0.493371	3.59035e-81	2.96649e-76
ZBTB20	UP in Patients	0.616209	7.92462e-36	6.54764e-31																																ANKUB1	UP in Patients	0.494546	1.74137e-93	1.43879e-88
ERBIN	UP in Patients	0.651714	7.02746e-43	5.80637e-38																																GAB2	UP in Patients	0.496782	3.47171e-85	2.86847e-80
CNP	UP in Patients	0.652788	7.40033e-45	6.11445e-40																																ERBIN	UP in Patients	0.500374	2.03124e-86	1.67829e-81
CRYAB	UP in Patients	0.659727	5.06353e-50	4.18369e-45																																LHFPL6	UP in Patients	0.516566	2.07547e-81	1.71483e-76
ST18	UP in Patients	0.663779	1.07925e-46	8.91723e-42																																PLPP1	UP in Patients	0.518521	3.29317e-86	2.72095e-81
SPOCK3	UP in Patients	0.684164	1.42385e-48	1.17644e-43																																USP54	UP in Patients	0.522477	4.1141e-95	3.39923e-90
TMEM144	UP in Patients	0.686315	6.19824e-53	5.12124e-48																																AGBL4	UP in Patients	0.529815	4.34825e-82	3.5927e-77
CTNNA3	UP in Patients	0.695613	1.49918e-43	1.23868e-38																																RNF19A	UP in Patients	0.531984	3.93301e-90	3.24961e-85
SCD	UP in Patients	0.76205	9.58681e-63	7.921e-58																																PCDH9-AS2	UP in Patients	0.550089	5.25752e-90	4.34398e-85
MBP	UP in Patients	0.800841	6.8352e-60	5.64751e-55																																TPD52L1	UP in Patients	0.553028	2.16245e-89	1.7867e-84
QKI	UP in Patients	0.808556	1.69528e-56	1.40071e-51																																ZBTB20-AS5	UP in Patients	0.559009	2.65518e-116	2.19382e-111
SPP1	UP in Patients	0.812837	1.1674e-71	9.6455e-67																																LRMDA	UP in Patients	0.560395	1.1938e-83	9.86366e-79
B2M	UP in Patients	0.902062	3.16024e-81	2.61112e-76																																PRUNE2	UP in Patients	0.567573	3.37898e-88	2.79185e-83
TF	UP in Patients	0.913891	1.83743e-82	1.51815e-77																																CD44	UP in Patients	0.574269	3.25205e-72	2.68698e-67
PLP1	UP in Patients	1.50876	8.53429e-208	7.05137e-203																																RDX	UP in Patients	0.583705	1.88386e-115	1.55652e-110
																																				LINC00513	UP in Patients	0.657172	1.56559e-136	1.29355e-131
																																				OSBPL11	UP in Patients	0.707766	3.38761e-145	2.79898e-140
																																				FKBP5	UP in Patients	0.94257	3.19443e-187	2.63937e-182
																																				PLP1	UP in Patients	0.991821	8.00697e-257	6.61568e-252
																																				SLC14A1	UP in Patients	1.18198	1.18222e-214	9.76799e-210
[truncated: 3 more columns]

## Sheet: supplementary table 5
Supplementary Table 5 | Distribution of genotyped nuclei across FCDII patients.
A total of n = 808 nuclei were genotyped. Samples number pt1 and pt3 were not included since the somatic hit was either not a point mutation or not identified by DNA sequencing. Abbreviations: gDNA, genomic DNA; VAF, variant allele frequency, Glu, glutamatergic; N, neurons; L, layer; CC, cortico-cortical projection neurons; IN, interneurons; Astro, astrocytes; Oligo, oligodendrocytes, OPC, oligod…
		Genotyped nuclei			Mutated / Non-mutated nuclei per cell type
Sample Number	Genetic finding	Total	Mutated	Non-mutated	GluN	GluL2/3	GluL4	GluL5/6	GluL5/6-CC	IN	Astro	Oligo	OPC	Micro	Endo	Mutated alleles	Total alleles	cDNA VAF	Genotyping Method
pt2	DEPDC5, p.R1364fs	3	0	3	0/0	0/2	0/0	0/0	0/0	0/0	0/0	0/0	0/1	0/0	0/0	0	6	0	snRNA-seq
pt4	MTOR, p.A1459D	2	0	2	0/0	0/0	0/1	0/0	0/0	0/0	0/0	0/0	0/0	0/1	0/0	0	4	0	snRNA-seq
pt5	MTOR, p.T1977K	0	0	0	0/0	0/0	0/0	0/0	0/0	0/0	0/0	0/0	0/0	0/0	0/0	0	0	0	snRNA-seq
pt6	MTOR, p.S2215F	12	1	11	0/0	1/0	0/1	0/0	0/1	0/5	0/0	0/1	0/0	0/2	0/1	1	24	0.0416667	snRNA-seq
pt7	MTOR, p.S2215Y	14	2	12	0/0	2024-01-01	0/1	0/0	0/1	0/5	0/0	2024-01-02	0/1	0/1	0/0	2	28	0.0714286	snRNA-seq
pt8	MTOR, p.L1460P	92	0	92	0/12	0/10	0/14	0/4	0/6	0/10	0/12	0/13	0/6	0/3	0/2	0	184	0	snRNA-seq + PacBio long-read
pt9	RHEB, p.Y35L	52	25	27	2024-08-07	2024-03-02	2024-04-03	3/0	2024-02-04	2024-03-06	1/0	0/0	0/2	2024-01-02	0/1	25	104	0.240385	snRNA-seq
pt10	RHEB, p.E40V	633	89	544	21/85	2024-03-09	2/35	2/43	2024-03-31	8/53	16/50	17/101	6/46	10/82	2024-01-09	89	1266	0.0703002	snRNA-seq + PacBio long-read

## Sheet: supplementary table 6
Supplementary Table 6 | Mutation site coverage in control samples from snRNA-seq data.
Total sequencing coverage was obtained from IGV visualization of Cell Ranger output BAM files. mut = number of mutated reads per sample; total = number of total reads per sample.
Genetic finding	Chromosome	Genomic coordinates (hg38)	ct1 mut/total	ct2 mut/total	ct3 mut/total	Genotyping Method	False positive rate
DEPDC5, p.R1364fs	22	g.31893638_31893639insACAGACC	0/3	0/5	0/5	snRNA-seq	0
MTOR, p.A1459D	1	g.11157245G>T	0/8	0/7	0/13	snRNA-seq	0
MTOR, p.T1977K	1	g.11128107G>T	0/9	0/17	0/10	snRNA-seq	0
MTOR, p.S2215F	1	g.11124516G>A	0/15	0/15	0/15	snRNA-seq	0
MTOR, p.S2215Y	1	g.11124516G>T	0/15	0/15	0/15	snRNA-seq	0
MTOR, p.L1460P	1	g.11157242A>G	0/8	0/7	0/12	snRNA-seq	0
RHEB, p.Y35L	7	g.151490962_151490963delGTinsTA	0/228	0/104	0/70	snRNA-seq	0
RHEB, p.E40V	7	g.151490948T>A	0/249	0/102	0/75	snRNA-seq	0

## Sheet: supplementary table 7
Supplementary Table 7 | Cell type-specific sequencing coverage fromsnRNA-seq and PacBio data.
Sequencing coverage per genotyped nucleus barcode is expressed as number of reads on the mutation site; when variable across nuclei, the mean coverage and range is reported. "-" indicates no coverage. Glu, glutamatergic; N, neurons; L, layer; CC, cortico-cortical projection neurons; IN, interneurons; Astro, astrocytes; Oligo, oligodendrocytes, OPC, oligodendrocyte precursor cells; Micro, microgli…
		snRNA-seq average coverage per cell type											PacBio long-read average coverage per cell type											LCM-seq coverage
Sample Number	Genetic finding	GluN	GluL2/3	GluL4	GluL5/6	GluL5/6-CC	IN	Astro	Oligo	OPC	Micro	Endo	GluN	GluL2/3	GluL4	GluL5/6	GluL5/6-CC	IN	Astro	Oligo	OPC	Micro	Endo
pt2	DEPDC5, p.R1364fs	-	8X in all	-	-	-	-	-	-	8X in all	-	-	-	-	-	-	-	-	-	-	-	-	-	-
pt4	MTOR, p.A1459D	-	-	1X in all	-	-	-	-	-	-	1X in all	-	-	-	-	-	-	-	-	-	-	-	-	-
pt5	MTOR, p.T1977K	-	-	-	-	-	-	-	-	-	-	-	-	-	-	-	-	-	-	-	-	-	-	-
pt6	MTOR, p.S2215F	-	1X in all	1X in all	-	1X in all	1X in all	-	1X in all	-	1X in all	-	-	-	-	-	-	-	-	-	-	-	-	-
pt7	MTOR, p.S2215Y	-	1X in all	1X in all	-	1X in all	1X in all	-	1X in all	1X in all	1X in all	-	-	-	-	-	-	-	-	-	-	-	-	-
pt8	MTOR, p.L1460P	1X in all	1X in all	-	-	-	1X in all	-	1X in all	-	-	-	4.8X (1-11)	3X (1-7)	3.6X (1-12)	2.8X (2-3)	4.2X (2-8)	2.7X (1-7)	2X (1-4)	2.7X (1-6)	6X (2-12)	4.3X (2-6)	5X in all	-
pt9	RHEB, p.Y35L	2X in all	2X in all	2.8X (2-6)	2X in all	2X in all	2X in all	1X in all	-	2X in all	2X in all	1X in all	-	-	-	-	-	-	-	-	-	-	-	10X (BC), 13X (DN)
pt10	RHEB, p.E40V	1X in all	1.5X (1-2)	1X in all	-	-	1X in all	1X in all	1X in all	1X in all	1X in all	-	4.5X (1-21)	7.3X (1-32)	5.3X (1-14)	4.8X (1-17)	3.9X (1-18)	4.3X (1-14)	4X (1-11)	3.7X (1-15)	3.6X (1-14)	3.9X (1-17)	3.9X (1-10)	-

## Sheet: supplementary table 8
Supplementary Table 8 | Genotyping results from sorted nuclei populations by ddPCR and TAS.
Genotyping was performed on DNA from nuclei sorted by fluorescence-activated nuclei sorting (FANS) using droplet digital PCR (ddPCR) or targeted amplicon sequencing (TAS). One tissue sample per patient was processed for nuclei isolation and divided for immunostaining. Technical ddPCR replicates were performed when sufficient DNA was available. The FAM signal indicates the mutated allele, while th…
MTOR p.S2215F: pt11 and pt12 (ddPCR)
Sample Number	Antibodies	Sample Type	N. sorted nuclei	N. of ddPCR replicates	Mean Fractional Abundance (%)	DNA amount (ng)	Conc (copies/µL)	Accepted Droplets	FAM+ Droplets	HEX+ Droplets	Fractional Abundance (%)
pt11	-	Bulk Brain DNA	-	1	2.33	2	27.5141	20192	11	456	2.33
	PAX6+ / NEUN-	Astrocytes enriched	14039	3	8.16	2	23.7433	20343	30	377	7.3125
						2	25.794	20392	39	404	8.73137
						2	24.7331	19724	35	376	8.44812
	OLIG2+ / NEUN-	Oligodendrocyte/OPC enriched	63398	3	0.14	2	23.6093	20435	0	406	0
						2	23.4618	19448	0	384	0
						2	27.4116	20536	2	471	0.418006
	PU.1+ / NEUN-	Microglia enriched	7142	3	3.86	2	26.9292	19694	15	431	3.32875
						2	25.6411	19747	13	413	3.02155
						2	29.4503	19109	25	448	5.2297
	NEUN+	Neuron enriched	18462	3	4.18	2	18.4458	20687	12	310	3.70078
						2	19.6051	20857	20	325	5.75702
						2	19.9184	19111	10	311	3.09142
pt12	-	Bulk Brain DNA	-	1	8.97874	2	24.5154	20864	39	392	8.97874
	PAX6+ / NEUN-	Astrocytes enriched	6880	2	19.92	2	34.7794	20193	119	472	19.9934
						2	27.7538	20981	98	393	19.8461
	OLIG2+ / NEUN-	Oligodendrocyte/OPC enriched	24603	3	8.5	2	34.0595	20848	41	555	6.7997
						2	24.9979	19604	45	368	10.8155
						2	25.8372	19672	34	394	7.87666
	PU.1+ / NEUN-	Microglia enriched	5537	1	6.17	2	25.3261	20353	27	407	6.16647
	NEUN+	Neuron enriched	43493	3	5.77	2	40.1323	19286	38	610	5.78172
						2	25.9351	19145	28	390	6.63918
						2	22.6109	20207	19	366	4.89462
negative controls (n=13)	-	Blood DNA	-	1 each	0	2	9.05423	20609	0	158	0
						2	12.9861	20041	0	220	0
						2	10.502	18679	0	166	0
						2	7.12547	19873	0	120	0
						2	8.09671	19975	0	137	0
						2	6.19212	20383	0	107	0
						2	7.33774	21069	0	131	0
						2	16.9575	20195	0	289	0
						2	10.2295	20676	0	179	0
						2	4.45262	19854	0	75	0
						2	7.82102	20073	0	133	0
						2	10.6214	20139	0	181	0
						2	5.78032	19791	0	97	0
MTOR p.A1459D: pt4 and pt13 (ddPCR)
Patient	Antibodies	Sample Type	N. sorted nuclei	n. of replicates	Mean Fractional Abundance (%)	DNA amount (ng)	Conc (copies/µL)	Accepted Droplets	FAM+ Droplets	HEX+ Droplets	Fractional Abundance (%)
pt4	-	Bulk Brain DNA	-	1	10.04	50	955.2	15490	1213	8028	10.04
	PAX6+ / NEUN-	Astrocytes enriched	5471	1	21.9364	1	10.1834	21086	40	142	21.9364
	PU.1+ / NEUN-	Microglia enriched	1917	1	3.91234	1	6.26181	19211	4	98	3.91234
	NEUN+	Neuron enriched	9264	4	4.28483	1	14.917	19351	16	228	6.52372
						1	3.1182	18134	0	48	0
						1	4.54836	20728	5	75	6.2401
						1	6.43567	20892	5	109	4.37552
	OLIG2+ / NEUN-	Oligodendrocyte/OPC enriched	1578	1	7.5	1	8.03	19537	10	123	7.5
pt13	-	Bulk Brain DNA	-	1	0.55	50	959.63	20374	92	11321	0.55
	PAX6+ / NEUN-	Astrocytes enriched	2644	4	3.29	1	13.154	20135	12	212	5.3319
						1	11.7979	21740	8	209	3.67019
						1	12.88	21026	6	223	2.60689
						1	11.1033	20437	3	189	1.55549
	OLIG2+ / NEUN-	Oligodendrocyte/OPC enriched	40648	4	0	1	18.8912	21156	0	337	0
						1	12.668	21662	0	232	0
						1	17.3609	21231	0	311	0
						1	14.1923	20015	0	240	0
	PU.1+ / NEUN-	Microglia enriched	5512	4	0.23	1	13.6612	19749	0	228	0
						1	10.5011	21494	0	191	0
						1	11.6819	21254	0	210	0
						1	12.2505	20560	2	211	0.934231
	NEUN+	Neuron enriched	22980	4	3.07527	1	15.3542	20429	9	256	3.37634
						1	9.56533	20991	3	167	1.75792
						1	12.2732	20422	6	206	2.81669
						1	11.6491	20899	9	197	4.3501
negative controls (n=13)	-	Blood DNA	-	1 each	0	1	5.66326	21032	0	101	0
						1	5.8477	21177	0	105	0
						1	7.73576	21209	0	139	0
						1	5.26852	21485	0	96	0
						1	11.6306	20839	0	205	0
						1	3.76179	20674	0	66	0
						1	9.05176	21006	0	161	0
						1	3.16949	18956	0	51	0
						1	3.48228	18609	0	55	0
						1	7.99857	20662	0	140	0
						1	7.61028	18921	0	122	0
						1	7.17814	19892	0	121	0
						1	2.54654	20812	0	45	0
PIK3CA p.E545K: pt14 and pt15 (ddPCR)
Patient	Antibodies	Sample Type	N. sorted nuclei	n. of replicates	Mean Fractional Abundance (%)	DNA amount (ng)	Conc (copies/µL)	Accepted Droplets	FAM+ Droplets	HEX+ Droplets	Fractional Abundance (%)
pt14	-	Bulk Brain DNA		1	23.6307	4	55.2953	20733	229	731	23.6307
	PAX6+ / NEUN-	Astrocytes enriched	6283	4	44.8451	4	52.8773	21061	438	498	46.7587
						4	56.9816	19750	431	514	45.5553
						4	59.9937	19904	444	558	44.2392
						4	44.8051	20707	335	446	42.827
	OLIG2+ / NEUN-	Oligodendrocyte/OPC enriched	30043	4	36.41	4	49.775	19936	308	526	36.8009
						4	56.0627	19066	325	572	36.0794
						4	60.9566	21433	386	709	35.0756
						4	55.96	19480	346	569	37.677
	PU.1+ / NEUN-	Microglia enriched	32197	4	14.94	4	58.6346	20130	153	832	15.3084
						4	69.7214	21709	202	1057	15.7745
						4	69.4343	20978	177	1034	14.3567
						4	72.4827	20813	183	1070	14.3344
	NEUN+	Neuron enriched	25061	1	14.14	4	231.452	20273	556	3151	14.14
pt15	-	Bulk Brain DNA	-	1	39.6434	4	32.2476	20356	220	334	39.6434
	PAX6+ / NEUN-	Astrocytes enriched	9874	3	48.6754	4	60.3895	17207	420	452	48.1414
						4	52.3276	20665	461	448	50.7231
						4	55.2692	19578	429	480	47.1616
	OLIG2+ / NEUN-	Oligodendrocyte/OPC enriched	32350	3	49.8386	4	54.2119	18879	425	435	49.4119
						4	58.075	20919	505	515	49.5037
						4	53.986	20434	469	458	50.6002
	PU.1+ / NEUN-	Microglia enriched	25619	3	20.7615	4	53.5567	18577	178	655	21.1495
						4	54.7058	21048	216	748	22.1834
						4	53.0656	18915	161	679	18.9514
	NEUN+	Neuron enriched	51577	3	13.0284	4	59.3667	20940	128	908	12.1507
						4	59.9693	20622	143	888	13.6511
						4	57.4524	19487	126	808	13.2833
negative controls (n=13)	-	Blood DNA	-	1 each	0.05	4	43.9282	20600	0	755	0
						4	43.045	20319	0	730	0
						4	39.8333	19944	1	663	0.148092
						4	80.4304	20384	0	1347	0
						4	57.0569	20046	0	949	0
						4	128.458	19944	0	2063	0
						4	18.6017	19634	0	308	0
						4	53.0312	19285	0	850	0
						4	29.5744	20705	0	514	0
						4	11.434	21299	0	206	0
						4	30.3206	20870	0	531	0
						4	22.2649	19841	2	370	0.532659
						4	33.0887	20120	0	558	0
RHEB p.Y35L: pt9 (TAS)
Patient	Antibodies	Sample Type	N. sorted nuclei	n. of replicates	Mean VAF (%)	VAF (%)	Reads Ref	Reads Alt
pt9	-	Bulk Brain DNA	-	1	18.07	18.07	18359	3318
	PAX6+ / NEUN-	Astrocytes enriched	586	1	56.54	56.54	16170	9142
	OLIG2+ / NEUN-	Oligodendrocyte/OPC enriched	7117	1	10.23	10.23	1066	109
	PU.1+ / NEUN-	Microglia enriched	18182	1	8.15	8.15	1104	90
	NEUN+ / TBR1+	Neuron enriched (TBR1+)	1370	1	21.85	21.85	13997	3059
	NEUN+ / TBR1-	Neuron enriched (TBR1-)	23	1	9.87	9.87	7800	770
negative controls (n=5)	-	Blood DNA	-	1 each	0.014	0.01	12973	1
						0	16038	0
						0.01	19184	2
						0.01	18862	2
						0.04	20214	9

## Sheet: supplementary table 9
Supplementary Table 9 | DN and BC counting in FCDII specimens.
For all patient, one tissue section was immunostained for SMI311 to mark dysmorphic neurons (DN) and counterstained with DAPI for nuclei count. For samples number pt5-7 and pt10, one tissue section was immunostained for VIM to mark balloon cells (BC) and counterstained with DAPI for nuclei count. na, not available.
	DN count			BC count			Total (DN+BC) cytomegalic cells (%)
Sample Number	SMI311	DAPI	SMI311/DAPI (%)	VIM	DAPI	VIM/DAPI (%)
pt1	42	12980	0.00323575	na	na	na	0.00323575
pt2	1153	201847	0.00571225	na	na	na	0.00571225
pt3	264	45874	0.00575489	na	na	na	0.00575489
pt4	497	61867	0.00803336	na	na	na	0.00803336
pt5	325	108094	0.00300664	216	83504	0.0025867	0.00559334
pt6	736	142219	0.00517512	112	132806	0.000843335	0.00601845
pt7	1454	287924	0.00504994	44	229665	0.000191583	0.00524153
pt8	323	107805	0.00299615	na	na	na	0.00299615
pt9	703	117056	0.00600567	na	na	na	0.00600567
pt10	223	63384	0.00351824	49	40080	0.00122255	0.00474079

## Sheet: supplementary table 10
Supplementary Table 10 | Dysregulated genes in mutation-detected (Mut.) vs. reference-detected (Ref.) nuclei from FCDII patients.
List of genes with increased/decreased expression (absolute average log2 fold change (avg_log2FC) > 0.3) in Mut. nuclei compared to Ref. nuclei per cell type. Genes are ordered by increasing avg_log2FC.
GluN						Astrocytes						GluL2/6						Oligodendrocytes
Gene	Group	avg_log2FC	p_val	p_val_adj		Gene	Group	avg_log2FC	p_val	p_val_adj		Gene	Group	avg_log2FC	p_val	p_val_adj		Gene	Group	avg_log2FC	p_val	p_val_adj
JUND	DOWN in Mut	-0.540992	0.00402017	1		EYA1	DOWN in Mut	-0.56098	0.00611081	1		CALM2	DOWN in Mut	-0.577027	6.03352e-06	0.498513		CCDC122	DOWN in Mut	-0.541324	0.0056858	1
MICU1	DOWN in Mut	-0.478327	0.0196803	1		TRPM3	DOWN in Mut	-0.499032	0.113203	1		MEG3	DOWN in Mut	-0.523974	0.000699193	1		ATG7	DOWN in Mut	-0.522817	0.00216253	1
ARNT2	DOWN in Mut	-0.475024	0.0233552	1		IQCA1	DOWN in Mut	-0.460766	0.0100345	1		PEG3	DOWN in Mut	-0.467682	1.47092e-05	1		CCDC112	DOWN in Mut	-0.503238	0.00467148	1
GRK3	DOWN in Mut	-0.46444	0.0197591	1		WIF1	DOWN in Mut	-0.43421	0.0182667	1		NNAT	DOWN in Mut	-0.464992	0.000154721	1		TRAF3IP2-AS1	DOWN in Mut	-0.486187	0.0109237	1
SLC1A2	DOWN in Mut	-0.459302	0.00526386	1		CHD6	DOWN in Mut	-0.43036	0.0014519	1		LY86-AS1	DOWN in Mut	-0.403411	0.0147381	1		MIRLET7BHG	DOWN in Mut	-0.484274	0.00732473	1
WAC	DOWN in Mut	-0.446449	0.0213159	1		NUMA1	DOWN in Mut	-0.409765	0.00276308	1		CCDC144A	DOWN in Mut	-0.391497	2.62984e-05	1		ARID1A	DOWN in Mut	-0.45706	0.0197844	1
CTNNA3	DOWN in Mut	-0.442733	0.0912128	1		COL11A1	DOWN in Mut	-0.397981	0.0347504	1		LINC00486	DOWN in Mut	-0.382466	0.0011247	1		RNF149	DOWN in Mut	-0.448937	0.0151318	1
NFIA	DOWN in Mut	-0.436268	0.0437063	1		WBP2NL	DOWN in Mut	-0.397441	0.0149453	1		KLHL32	DOWN in Mut	-0.340803	0.0247088	1		RIMS2	DOWN in Mut	-0.448497	0.0107894	1
IGSF8	DOWN in Mut	-0.435143	0.0298851	1		KCND2	DOWN in Mut	-0.386335	0.107331	1		RAP1GAP	DOWN in Mut	-0.332821	5.89591e-05	1		ANKUB1	DOWN in Mut	-0.442947	0.0184355	1
ZBTB20	DOWN in Mut	-0.419606	0.0303064	1		GABRA2	DOWN in Mut	-0.374868	0.0425302	1		SLC22A17	DOWN in Mut	-0.328002	0.000158715	1		MBNL1	DOWN in Mut	-0.439821	0.00789046	1
TLE4	DOWN in Mut	-0.408402	0.0637044	1		XYLT1	DOWN in Mut	-0.367281	0.0187546	1		PRRT2	DOWN in Mut	-0.316423	2.36288e-05	1		ARMCX4	DOWN in Mut	-0.439753	0.0209645	1
HTRA1	DOWN in Mut	-0.405872	0.0585412	1		DIO2	DOWN in Mut	-0.359877	0.0489533	1		GRIN1	DOWN in Mut	-0.31576	0.000224541	1		SLC30A9	DOWN in Mut	-0.436679	0.0128125	1
NNAT	DOWN in Mut	-0.399586	0.0704648	1		VAV3	DOWN in Mut	-0.359352	0.142793	1		FXYD6	DOWN in Mut	-0.312829	0.00117892	1		PARD3	DOWN in Mut	-0.428266	0.0256691	1
NAP1L3	DOWN in Mut	-0.398464	0.0194044	1		CD38	DOWN in Mut	-0.356753	0.0374063	1		VAMP2	DOWN in Mut	-0.30686	0.0027177	1		TBC1D32	DOWN in Mut	-0.426811	0.0261291	1
LINC00486	DOWN in Mut	-0.386079	0.107824	1		LINC00598	DOWN in Mut	-0.356642	0.063386	1		NPDC1	DOWN in Mut	-0.304319	0.000113901	1		PAIP2	DOWN in Mut	-0.423826	0.0145057	1
GNG2	DOWN in Mut	-0.378259	0.0631979	1		SLC25A48	DOWN in Mut	-0.34938	0.0310419	1		STMN2	UP in Mut	0.30117	0.00580281	1		TYRO3	DOWN in Mut	-0.422889	0.0263822	1
RYBP	DOWN in Mut	-0.376136	0.0351682	1		ALDH1A1	DOWN in Mut	-0.347578	0.0403325	1		CNTNAP3B	UP in Mut	0.30488	0.139512	1		NDEL1	DOWN in Mut	-0.413255	0.0143778	1
CHD9	DOWN in Mut	-0.374434	0.0527792	1		STXBP6	DOWN in Mut	-0.341925	0.109596	1		CXADR	UP in Mut	0.309208	0.0131613	1		LINC00513	DOWN in Mut	-0.410534	0.0228605	1
TMEM144	DOWN in Mut	-0.371692	0.0611792	1		LIX1	DOWN in Mut	-0.338827	0.0548992	1		QKI	UP in Mut	0.311606	0.0131018	1		MUC20-OT1	DOWN in Mut	-0.410236	0.0191371	1
TPPP	DOWN in Mut	-0.365083	0.0237121	1		ELOVL2	DOWN in Mut	-0.337362	0.0206705	1		EEF2	UP in Mut	0.31196	0.00251691	1		SCARB1	DOWN in Mut	-0.406994	0.0246411	1
ITGB8	DOWN in Mut	-0.361789	0.0961125	1		RIMS1	DOWN in Mut	-0.33704	0.0375686	1		FNIP2	UP in Mut	0.312788	0.00635002	1		TSC22D2	DOWN in Mut	-0.406833	0.0487734	1
PLCG2	DOWN in Mut	-0.359965	0.0506174	1		ENOX1	DOWN in Mut	-0.33444	0.0243277	1		NTNG1	UP in Mut	0.313806	0.0272912	1		NFIB	DOWN in Mut	-0.405954	0.0293146	1
STOX2	DOWN in Mut	-0.359108	0.068517	1		C3orf70	DOWN in Mut	-0.333078	0.0266053	1		UBC	UP in Mut	0.314318	0.107671	1		DNAJC9	DOWN in Mut	-0.40539	0.0198188	1
TMEM59L	DOWN in Mut	-0.354953	0.00688918	1		ORC2	DOWN in Mut	-0.332927	0.0272014	1		NSF	UP in Mut	0.321578	0.000698057	1		MTREX	DOWN in Mut	-0.403213	0.0217938	1
QKI	DOWN in Mut	-0.354383	0.0184539	1		CWF19L2	DOWN in Mut	-0.327851	0.0266053	1		ZFAND6	UP in Mut	0.32202	0.0130691	1		KPNA3	DOWN in Mut	-0.402459	0.0359189	1
DIP2B	DOWN in Mut	-0.354311	0.0665087	1		CXCL14	DOWN in Mut	-0.326556	0.0873724	1		MOAP1	UP in Mut	0.327288	0.0101804	1		SON	DOWN in Mut	-0.395587	0.0122233	1
PLP1	DOWN in Mut	-0.353839	0.00700567	1		USP14	DOWN in Mut	-0.326479	0.0222397	1		VOPP1	UP in Mut	0.329102	0.0495938	1		PRMT2	DOWN in Mut	-0.395458	0.0308856	1
MOBP	DOWN in Mut	-0.351088	0.0984166	1		FGFR3	DOWN in Mut	-0.321351	0.0227464	1		LPCAT2	UP in Mut	0.329267	0.00083365	1		PDZD2	DOWN in Mut	-0.393771	0.0512677	1
NUCKS1	DOWN in Mut	-0.349912	0.00727321	1		ST6GAL2	DOWN in Mut	-0.318744	0.0213031	1		LRP4	UP in Mut	0.334206	0.000156534	1		DCAF6	DOWN in Mut	-0.390519	0.0342458	1
PEG3	DOWN in Mut	-0.346887	0.0608354	1		TMX3	DOWN in Mut	-0.316946	0.0210452	1		SEMA3C	UP in Mut	0.336286	0.00988247	1		NSMAF	DOWN in Mut	-0.390421	0.038115	1
CPEB3	DOWN in Mut	-0.345271	0.0750426	1		ITM2B	DOWN in Mut	-0.316882	0.0639453	1		SP100	UP in Mut	0.343	0.0165729	1		SREBF1	DOWN in Mut	-0.389378	0.0281196	1
STX12	DOWN in Mut	-0.345181	0.138284	1		CSPG5	DOWN in Mut	-0.316831	0.0695779	1		DHFR	UP in Mut	0.365881	0.00787233	1		HECTD1	DOWN in Mut	-0.389014	0.0309013	1
UBE2W	DOWN in Mut	-0.343484	0.140334	1		N4BP2L1	DOWN in Mut	-0.315921	0.0462562	1		ARPP19	UP in Mut	0.366008	0.00708927	1		FRY	DOWN in Mut	-0.38508	0.0870618	1
MICU3	DOWN in Mut	-0.338199	0.0838779	1		RPL35	DOWN in Mut	-0.314522	0.122719	1		CUX2	UP in Mut	0.380569	0.00582346	1		STAT5B	DOWN in Mut	-0.383798	0.0411688	1
FRYL	DOWN in Mut	-0.337476	0.085254	1		ERGIC2	DOWN in Mut	-0.309479	0.037781	1		VIM	UP in Mut	0.384049	0.00644804	1		XPO4	DOWN in Mut	-0.382294	0.0463175	1
DDX18	DOWN in Mut	-0.336393	0.0632163	1		DLD	DOWN in Mut	-0.306358	0.0412509	1		SEMA6D	UP in Mut	0.409939	0.00571864	1		NDUFA10	DOWN in Mut	-0.381425	0.0322903	1
RPL5	DOWN in Mut	-0.331757	0.171996	1		PKIB	DOWN in Mut	-0.306253	0.0325724	1		CAMKMT	UP in Mut	0.428583	4.59943e-05	1		MIA2	DOWN in Mut	-0.381364	0.02774	1
AEBP2	DOWN in Mut	-0.328061	0.138096	1		NCAN	DOWN in Mut	-0.30533	0.0309539	1		LINC02055	UP in Mut	0.455624	0.0134846	1		NIFK-AS1	DOWN in Mut	-0.379072	0.0198188	1
LPIN2	DOWN in Mut	-0.327707	0.127365	1		SERPINE2	DOWN in Mut	-0.304185	0.150496	1		NEAT1	UP in Mut	0.496024	0.0112244	1		CEP44	DOWN in Mut	-0.378045	0.0484504	1
YAF2	DOWN in Mut	-0.32658	0.153122	1		CST3	DOWN in Mut	-0.30297	0.177667	1		NEFL	UP in Mut	0.519364	0.000280111	1		DPYSL5	DOWN in Mut	-0.376629	0.0691756	1
TMBIM6	DOWN in Mut	-0.325111	0.0488878	1		PMS1	DOWN in Mut	-0.301223	0.0130704	1		RASGEF1B	UP in Mut	0.54675	7.49771e-06	0.619491		APBA1	DOWN in Mut	-0.372145	0.0559591	1
HNRNPM	DOWN in Mut	-0.323055	0.0947739	1		CALD1	UP in Mut	0.300612	0.0204715	1		NEFM	UP in Mut	0.621188	5.46015e-05	1		SLC1A2	DOWN in Mut	-0.370245	0.0403439	1
SIK3	DOWN in Mut	-0.320102	0.119112	1		MAP2K2	UP in Mut	0.300644	0.0215105	1								PPP1R21	DOWN in Mut	-0.369358	0.0334719	1
SCG3	DOWN in Mut	-0.31222	0.0466474	1		AHDC1	UP in Mut	0.301576	0.0311063	1								LIPE-AS1	DOWN in Mut	-0.36932	0.0527269	1
ATP1A3	DOWN in Mut	-0.311593	0.0638836	1		ELF1	UP in Mut	0.302673	0.0787974	1								SLC4A8	DOWN in Mut	-0.365125	0.0316993	1
SLC23A2	DOWN in Mut	-0.307497	0.154747	1		DDX59	UP in Mut	0.303039	0.00133705	1								ESCO1	DOWN in Mut	-0.362792	0.0805801	1
ACYP2	DOWN in Mut	-0.306693	0.138096	1		TTC23	UP in Mut	0.303362	0.0195131	1								ERC2	DOWN in Mut	-0.358993	0.0733873	1
ISLR2	DOWN in Mut	-0.306608	0.0959789	1		STOM	UP in Mut	0.303502	0.0281398	1								HSPA2	DOWN in Mut	-0.358921	0.04971	1
KIAA1217	DOWN in Mut	-0.303247	0.26464	1		PRR5L	UP in Mut	0.303566	0.00726312	1								AHCTF1	DOWN in Mut	-0.358655	0.0425163	1
RPS8	DOWN in Mut	-0.303211	0.140435	1		CDIP1	UP in Mut	0.303759	0.0276864	1								NFIC	DOWN in Mut	-0.358543	0.0252483	1
GPX4	DOWN in Mut	-0.300873	0.116031	1		KDM4C	UP in Mut	0.304274	0.0179523	1								DSEL	DOWN in Mut	-0.357482	0.0341256	1
KHDRBS2	DOWN in Mut	-0.300428	0.147171	1		ETNPPL	UP in Mut	0.305001	0.011267	1								EFCAB11	DOWN in Mut	-0.356743	0.117261	1
GLS	UP in Mut	0.300572	0.0275233	1		CASC17	UP in Mut	0.305717	0.0236991	1								PLEKHA5	DOWN in Mut	-0.354081	0.0759921	1
PIK3R1	UP in Mut	0.301063	0.0192354	1		FKBP5	UP in Mut	0.306017	0.0183196	1								ARMH4	DOWN in Mut	-0.35347	0.0542592	1
NDUFS5	UP in Mut	0.301449	0.0549535	1		OGDH	UP in Mut	0.306721	0.0221827	1								CRYAB	DOWN in Mut	-0.348927	0.0525501	1
PACSIN1	UP in Mut	0.301854	0.0488073	1		CDC14A	UP in Mut	0.307397	0.0398169	1								CCDC146	DOWN in Mut	-0.346791	0.0502963	1
AKAP13	UP in Mut	0.301948	0.0264042	1		LONP2	UP in Mut	0.307794	0.0149651	1								RUFY1	DOWN in Mut	-0.34577	0.0391403	1
HMGCS1	UP in Mut	0.302231	0.0540134	1		TBCB	UP in Mut	0.308338	0.00547782	1								CKMT2-AS1	DOWN in Mut	-0.345545	0.0577172	1
ADD2	UP in Mut	0.302375	0.062037	1		SHC3	UP in Mut	0.30873	0.0407462	1								SCLT1	DOWN in Mut	-0.345152	0.0895319	1
GOLGB1	UP in Mut	0.302563	0.0338965	1		MSMO1	UP in Mut	0.308815	0.0830477	1								VWA8	DOWN in Mut	-0.34476	0.0778271	1
PPM1B	UP in Mut	0.302753	0.0699861	1		TRIP4	UP in Mut	0.308838	0.00149625	1								IGSF11	DOWN in Mut	-0.343816	0.0236587	1
HP1BP3	UP in Mut	0.303031	0.0365687	1		MT1G	UP in Mut	0.311228	0.00999859	1								MTOR	DOWN in Mut	-0.343247	0.0526321	1
NTNG1	UP in Mut	0.303127	0.0142913	1		CNTN2	UP in Mut	0.312657	0.00683122	1								ZBED5	DOWN in Mut	-0.342835	0.0709449	1
FAM126A	UP in Mut	0.303539	0.00901054	1		PHYKPL	UP in Mut	0.312942	0.0044173	1								SLC35D1	DOWN in Mut	-0.342541	0.0678641	1
MYL12B	UP in Mut	0.303992	0.0389037	1		PRKAR1B	UP in Mut	0.314258	0.0103511	1								REST	DOWN in Mut	-0.342281	0.0198188	1
MEF2A	UP in Mut	0.304176	0.0605874	1		PIP4P2	UP in Mut	0.31639	0.00316188	1								LINC01004	DOWN in Mut	-0.342001	0.0628581	1
CUL1	UP in Mut	0.304279	0.0275558	1		PLAGL1	UP in Mut	0.317854	0.0364727	1								HNRNPH3	DOWN in Mut	-0.340964	0.064994	1
ICE1	UP in Mut	0.305292	0.0483376	1		NPHP3	UP in Mut	0.3194	0.000233385	1								NFIX	DOWN in Mut	-0.338905	0.0558677	1
WDR7	UP in Mut	0.305895	0.0520469	1		DCN	UP in Mut	0.31951	0.000699182	1								CNNM2	DOWN in Mut	-0.338793	0.0566612	1
CNNM1	UP in Mut	0.306684	0.0181968	1		ACTR10	UP in Mut	0.319548	0.00418817	1								ZNF608	DOWN in Mut	-0.337665	0.0627548	1
C11orf49	UP in Mut	0.306966	0.00948778	1		SYBU	UP in Mut	0.320332	0.0335807	1								CPSF7	DOWN in Mut	-0.336897	0.0385381	1
IPO5	UP in Mut	0.30713	0.0270623	1		KCNN2	UP in Mut	0.320794	0.0191104	1								RAB2A	DOWN in Mut	-0.336371	0.0627051	1
PTPRG	UP in Mut	0.308449	0.051648	1		SLC17A5	UP in Mut	0.321029	0.00134607	1								PCDH9-AS2	DOWN in Mut	-0.331854	0.0394329	1
EIF4B	UP in Mut	0.309269	0.0602213	1		MAP1B	UP in Mut	0.32172	0.0496011	1								TPP2	DOWN in Mut	-0.331387	0.0784368	1
LIFR	UP in Mut	0.310125	0.00508094	1		EXOC7	UP in Mut	0.322296	0.00339208	1								RCBTB1	DOWN in Mut	-0.331357	0.0602039	1
SYT17	UP in Mut	0.310155	0.0190982	1		KLHL21	UP in Mut	0.324008	0.000180636	1								ELOVL7	DOWN in Mut	-0.328086	0.100897	1
RPS15A	UP in Mut	0.310324	0.00478284	1		FBXL3	UP in Mut	0.324424	0.00486567	1								NAA15	DOWN in Mut	-0.326847	0.0750384	1
COX7C	UP in Mut	0.310616	0.0551978	1		BCAS1	UP in Mut	0.325172	0.0172066	1								XPO7	DOWN in Mut	-0.326319	0.0553737	1
NEFL	UP in Mut	0.311261	0.00639729	1		CUBN	UP in Mut	0.326224	0.0135718	1								SPTAN1	DOWN in Mut	-0.32514	0.0749026	1
GCA	UP in Mut	0.31163	0.00269335	1		PURB	UP in Mut	0.3277	0.00242857	1								ACSL3	DOWN in Mut	-0.32487	0.0414156	1
TXNDC16	UP in Mut	0.312585	0.0158725	1		MEAF6	UP in Mut	0.327766	0.00735336	1								SATB2	DOWN in Mut	-0.324264	0.0608202	1
IQCJ-SCHIP1	UP in Mut	0.312703	0.0803077	1		PAQR3	UP in Mut	0.327841	0.0131262	1								TERF1	DOWN in Mut	-0.324142	0.0660603	1
RIMS2	UP in Mut	0.313139	0.0316385	1		ATCAY	UP in Mut	0.328364	0.00873192	1								CPB2	DOWN in Mut	-0.324005	0.0654676	1
DNM1L	UP in Mut	0.313228	0.0293698	1		SVIL	UP in Mut	0.329235	0.0319823	1								TSC2	DOWN in Mut	-0.323814	0.0488286	1
KCNB1	UP in Mut	0.313334	0.0321634	1		TPD52L1	UP in Mut	0.330032	0.0213007	1								ZNF365	DOWN in Mut	-0.323219	0.0924745	1
TUBB4B	UP in Mut	0.31419	0.05977	1		MCM9	UP in Mut	0.330304	0.0117736	1								SNAP91	DOWN in Mut	-0.322416	0.0902763	1
FBXL5	UP in Mut	0.314579	0.0135414	1		KCNE4	UP in Mut	0.333394	0.0176051	1								METTL25	DOWN in Mut	-0.320513	0.0771378	1
COX7A2L	UP in Mut	0.314936	0.0357706	1		LMO2	UP in Mut	0.334893	0.014838	1								CFL2	DOWN in Mut	-0.319755	0.0712921	1
SSX2IP	UP in Mut	0.315825	0.0326292	1		COBL	UP in Mut	0.335486	0.0374063	1								USP12	DOWN in Mut	-0.318751	0.0548141	1
AP2M1	UP in Mut	0.315868	0.0379228	1		PIP4K2B	UP in Mut	0.335611	0.0273168	1								ELMO1-AS1	DOWN in Mut	-0.318642	0.107878	1
PGBD5	UP in Mut	0.315983	0.0432203	1		KCNC1	UP in Mut	0.338091	0.00347625	1								CA2	DOWN in Mut	-0.318096	0.0917238	1
PCP4	UP in Mut	0.316568	0.0468371	1		MFSD14B	UP in Mut	0.341849	0.00456738	1								GMDS	DOWN in Mut	-0.318048	0.0766198	1
SMYD3	UP in Mut	0.316938	0.0195024	1		LYST	UP in Mut	0.345224	0.0168561	1								TLK2	DOWN in Mut	-0.317604	0.0631119	1
ST8SIA1	UP in Mut	0.317071	0.00119421	1		ZNF429	UP in Mut	0.346467	0.0121788	1								PRKCE	DOWN in Mut	-0.316556	0.111942	1
TRIO	UP in Mut	0.317145	0.0337461	1		NUDCD3	UP in Mut	0.346586	0.00431232	1								SVEP1	DOWN in Mut	-0.315756	0.153333	1
CD99L2	UP in Mut	0.317355	0.027076	1		SERGEF	UP in Mut	0.348228	0.00649663	1								RPL37	DOWN in Mut	-0.315442	0.0596619	1
TSPAN14	UP in Mut	0.317997	0.00563539	1		UBE2E2	UP in Mut	0.353858	0.0114553	1								COP1	DOWN in Mut	-0.315337	0.0605599	1
RNF11	UP in Mut	0.319068	0.0336222	1		AGPAT5	UP in Mut	0.354554	0.00319109	1								RAB11FIP2	DOWN in Mut	-0.315141	0.0865137	1
PRKAR2B	UP in Mut	0.319268	0.0392117	1		DPP10-AS3	UP in Mut	0.355183	0.0426795	1								MTA3	DOWN in Mut	-0.314625	0.091642	1
FAM81A	UP in Mut	0.320088	0.00886531	1		DMGDH	UP in Mut	0.355692	0.00608703	1								TPK1	DOWN in Mut	-0.312638	0.0963192	1
BCAS2	UP in Mut	0.320241	0.00632219	1		FRMD5	UP in Mut	0.358973	0.0282633	1								LDLRAD4	DOWN in Mut	-0.312018	0.0703429	1
DMXL1	UP in Mut	0.320501	0.0339091	1		CDH2	UP in Mut	0.359031	0.00363566	1								ZNF24	DOWN in Mut	-0.311984	0.052149	1
SLC20A2	UP in Mut	0.320534	0.00701689	1		PPP4R3A	UP in Mut	0.360875	0.000951109	1								GGNBP2	DOWN in Mut	-0.311574	0.0763609	1
NKAIN2	UP in Mut	0.320612	0.0306111	1		FBXO34	UP in Mut	0.3623	0.00529399	1								TBC1D9	DOWN in Mut	-0.309992	0.115467	1
ILF2	UP in Mut	0.320867	0.00688706	1		HHATL	UP in Mut	0.363108	0.000146418	1								BDP1	DOWN in Mut	-0.309436	0.0918499	1
FBXO34	UP in Mut	0.321723	0.0183229	1		MTERF1	UP in Mut	0.365112	0.0126684	1								GOLGB1	DOWN in Mut	-0.308975	0.0867627	1
DLD	UP in Mut	0.322236	0.0112426	1		JAK2	UP in Mut	0.369167	0.00141273	1								EPG5	DOWN in Mut	-0.308643	0.0569329	1
CDH12	UP in Mut	0.322834	0.0537427	1		TNR	UP in Mut	0.3706	0.0582054	1								OTUD4	DOWN in Mut	-0.308477	0.0802513	1
GTF2H1	UP in Mut	0.322947	0.0220041	1		FBXW7	UP in Mut	0.370856	0.00772175	1								PAK1	DOWN in Mut	-0.308317	0.117243	1
NIPA1	UP in Mut	0.323013	0.0332695	1		ZDHHC14	UP in Mut	0.37431	0.00614583	1								NDUFA5	DOWN in Mut	-0.308281	0.0637435	1
LSM14B	UP in Mut	0.323025	0.00642986	1		PDE1C	UP in Mut	0.374675	0.00716973	1								CMC1	DOWN in Mut	-0.308243	0.0900004	1
UNC5D	UP in Mut	0.323414	0.0224259	1		SPARC	UP in Mut	0.379535	0.00572152	1								JAKMIP2	DOWN in Mut	-0.307088	0.0759224	1
RAB11A	UP in Mut	0.323512	0.0318287	1		ANKRD7	UP in Mut	0.379861	9.08844e-05	1								LYPLAL1	DOWN in Mut	-0.305059	0.092719	1
EIF4E	UP in Mut	0.324067	0.0291325	1		TMEM108	UP in Mut	0.386707	0.0143244	1								UNC79	DOWN in Mut	-0.304613	0.118721	1
RNF38	UP in Mut	0.324442	0.0128731	1		S100A16	UP in Mut	0.393737	0.000328834	1								ZNF131	DOWN in Mut	-0.30373	0.0951738	1
RPLP2	UP in Mut	0.324504	0.0410682	1		RPL15	UP in Mut	0.400412	0.000712128	1								MCU	DOWN in Mut	-0.303501	0.104242	1
KCNJ6	UP in Mut	0.324535	0.0395794	1		KAT6B	UP in Mut	0.403625	0.00227759	1								PPP4R3B	DOWN in Mut	-0.303343	0.0932898	1
POLR2B	UP in Mut	0.324583	0.0206035	1		PTPRS	UP in Mut	0.412068	0.000503963	1								TMCO3	DOWN in Mut	-0.303267	0.105216	1
TCAF1	UP in Mut	0.32486	0.0514646	1		NELL2	UP in Mut	0.415228	0.00465948	1								WDR70	DOWN in Mut	-0.303243	0.0584493	1
RAB6B	UP in Mut	0.324968	0.0168896	1		NAPG	UP in Mut	0.416321	0.0011778	1								BORCS5	DOWN in Mut	-0.300998	0.0697056	1
EIF1B	UP in Mut	0.325307	0.0211955	1		PFKFB2	UP in Mut	0.416789	0.0093631	1								UVSSA	DOWN in Mut	-0.300231	0.0912968	1
MIA2	UP in Mut	0.325445	0.0186959	1		HMGCS1	UP in Mut	0.422242	0.00761924	1								SCO1	UP in Mut	0.300028	0.00873033	1
ANKRD17	UP in Mut	0.325675	0.0269516	1		HKDC1	UP in Mut	0.428601	0.0179665	1								ATXN7L3B	UP in Mut	0.300083	0.0841801	1
HNRNPAB	UP in Mut	0.325702	0.000649717	1		IL7	UP in Mut	0.43773	0.00373018	1								NECAP2	UP in Mut	0.300478	0.00480465	1
CCDC47	UP in Mut	0.326763	0.00401541	1		CFAP47	UP in Mut	0.454476	0.00320969	1								ASPHD1	UP in Mut	0.300863	0.0455233	1
RALYL	UP in Mut	0.327441	0.0312206	1		HPSE2	UP in Mut	0.472337	0.0842603	1								USP4	UP in Mut	0.301201	0.0460635	1
CBR4	UP in Mut	0.327627	0.0365919	1														ARIH1	UP in Mut	0.301419	0.0812544	1
REEP5	UP in Mut	0.327744	0.00627786	1														PKIG	UP in Mut	0.302595	0.0560085	1
CXADR	UP in Mut	0.328482	0.0410705	1														NUP85	UP in Mut	0.302712	0.0959123	1
POLR2L	UP in Mut	0.329201	0.0123656	1														ZNF488	UP in Mut	0.302728	0.0255039	1
TMEM65	UP in Mut	0.330018	0.00695786	1														RPL14	UP in Mut	0.303762	0.113439	1
CLTA	UP in Mut	0.330243	0.0206823	1														ADAM10	UP in Mut	0.304056	0.0657255	1
PPP2R2C	UP in Mut	0.330353	0.0302716	1														HNRNPA0	UP in Mut	0.305074	0.0514486	1
RDX	UP in Mut	0.331859	0.0536881	1														S100B	UP in Mut	0.305509	0.0591939	1
PGK1	UP in Mut	0.333589	0.0411868	1														EIF2B1	UP in Mut	0.307486	0.0189068	1
CDS1	UP in Mut	0.333883	0.00646358	1														DHTKD1	UP in Mut	0.309727	0.0472036	1
AGPAT1	UP in Mut	0.334411	0.0252532	1														RAF1	UP in Mut	0.30995	0.0576754	1
PDE2A	UP in Mut	0.334418	0.0235826	1														RASA1	UP in Mut	0.310208	0.00651779	1
SYNJ1	UP in Mut	0.334725	0.0360571	1														ASCC1	UP in Mut	0.310329	0.0440552	1
CDC42	UP in Mut	0.335727	0.0259451	1														CDC40	UP in Mut	0.310802	0.0878739	1
EEF1A2	UP in Mut	0.335867	0.0255681	1														TGFB3	UP in Mut	0.311894	0.00249836	1
NCL	UP in Mut	0.336116	0.047982	1														SLC4A1AP	UP in Mut	0.312308	0.00347656	1
SSTR1	UP in Mut	0.336958	0.000848797	1														LANCL2	UP in Mut	0.312798	0.0350548	1
SLC30A3	UP in Mut	0.337292	0.00318316	1														NXPE3	UP in Mut	0.313431	0.033693	1
GABRA4	UP in Mut	0.337509	0.0260658	1														LINC01411	UP in Mut	0.313552	0.0338802	1
OSTM1	UP in Mut	0.337923	0.00979099	1														ARL17A	UP in Mut	0.313745	0.0353834	1
TUSC2	UP in Mut	0.338535	0.00117972	1														TTN-AS1	UP in Mut	0.313871	0.110969	1
UNC80	UP in Mut	0.338857	0.0303682	1														SPSB1	UP in Mut	0.31432	0.01514	1
MAOB	UP in Mut	0.338874	0.00646358	1														TCEAL4	UP in Mut	0.31556	0.0170275	1
PDZD2	UP in Mut	0.339533	0.00948778	1														ZNF862	UP in Mut	0.315919	0.0188015	1
FAT3	UP in Mut	0.339862	0.0361489	1														SETX	UP in Mut	0.317914	0.022754	1
FAM13A	UP in Mut	0.339921	0.000729769	1														GGT7	UP in Mut	0.318002	0.0452547	1
ACTR2	UP in Mut	0.340505	0.0258555	1														NFKB1	UP in Mut	0.318468	0.058297	1
GALNT1	UP in Mut	0.34051	0.00767771	1														CCDC82	UP in Mut	0.319729	0.0511956	1
PKP4	UP in Mut	0.340899	0.0248293	1														ACAP2	UP in Mut	0.319736	0.0248111	1
USP15	UP in Mut	0.341732	0.0171048	1														ATP2B4	UP in Mut	0.319881	0.0066753	1
FYTTD1	UP in Mut	0.341819	0.00873003	1														CELF4	UP in Mut	0.320509	0.0393522	1
TMEM263	UP in Mut	0.342281	0.00136249	1														ELP3	UP in Mut	0.321767	0.0175123	1
PBX1	UP in Mut	0.342366	0.0495754	1														PARG	UP in Mut	0.322626	0.0601578	1
RAP1GDS1	UP in Mut	0.342612	0.0440285	1														EDEM3	UP in Mut	0.323346	0.0553977	1
FRS2	UP in Mut	0.342679	0.011339	1														RAB3C	UP in Mut	0.323362	0.0529327	1
NRN1	UP in Mut	0.343864	0.0228314	1														LINC00662	UP in Mut	0.330149	0.00920162	1
ABCD3	UP in Mut	0.346287	0.00803255	1														CXXC5	UP in Mut	0.330315	0.00617425	1
COPE	UP in Mut	0.346924	0.0013145	1														IPO13	UP in Mut	0.330494	0.0131705	1
SYNPR	UP in Mut	0.348716	0.0380427	1														SARAF	UP in Mut	0.330619	0.036771	1
NAPA	UP in Mut	0.349249	0.0220786	1														TMBIM4	UP in Mut	0.331226	0.0180363	1
TMCO1	UP in Mut	0.349773	0.00288605	1														ASB8	UP in Mut	0.331403	0.00948005	1
ARMC1	UP in Mut	0.350589	0.0110888	1														IGF1R	UP in Mut	0.331928	0.048246	1
BTBD8	UP in Mut	0.351114	0.0228286	1														ANKS3	UP in Mut	0.333032	0.038397	1
FMR1	UP in Mut	0.35186	0.0240893	1														PLAA	UP in Mut	0.333179	0.0119022	1
OPA1	UP in Mut	0.352701	0.0280562	1														TRPM7	UP in Mut	0.333396	0.0299404	1
HECTD2	UP in Mut	0.353727	0.00367127	1														MSL2	UP in Mut	0.3335	0.0398865	1
NAMPT	UP in Mut	0.354376	0.0140266	1														CWC25	UP in Mut	0.333563	0.000752525	1
SYNGR3	UP in Mut	0.355149	0.0265842	1														LTN1	UP in Mut	0.333758	0.038065	1
KRAS	UP in Mut	0.356567	0.0138229	1														NIM1K	UP in Mut	0.33488	0.0218878	1
ATP5F1B	UP in Mut	0.356862	0.0258252	1														TSPYL1	UP in Mut	0.335095	0.0196913	1
PPM1G	UP in Mut	0.357738	0.0209164	1														KLC1	UP in Mut	0.33566	0.0684675	1
VDAC1	UP in Mut	0.358466	0.0101938	1														NIPAL3	UP in Mut	0.336612	0.0503433	1
STARD4	UP in Mut	0.358588	2.49571e-05	1														TRMT1L	UP in Mut	0.337666	0.0224903	1
RNF34	UP in Mut	0.358901	0.00298215	1														GBF1	UP in Mut	0.339708	0.0641868	1
C1orf216	UP in Mut	0.359758	0.0104767	1														CDS2	UP in Mut	0.340922	0.0253008	1
CROT	UP in Mut	0.361535	6.52281e-05	1														RNF185	UP in Mut	0.342395	0.0125727	1
NSG1	UP in Mut	0.362013	0.00594339	1														HACE1	UP in Mut	0.343985	0.0279287	1
IPO11	UP in Mut	0.363468	0.000224766	1														MAP2K1	UP in Mut	0.344724	0.152828	1
MPC1	UP in Mut	0.365574	0.000389043	1														FAM3C	UP in Mut	0.344818	0.0138834	1
PCNX1	UP in Mut	0.366486	0.00900638	1														ACTR3	UP in Mut	0.346588	0.0439793	1
SCRN1	UP in Mut	0.366971	0.0131222	1														NOL10	UP in Mut	0.347452	0.0747704	1
RTN4R	UP in Mut	0.36815	0.00473359	1														NDUFS1	UP in Mut	0.347827	0.0167158	1
APBB1	UP in Mut	0.368281	0.00720429	1														C1orf43	UP in Mut	0.348085	0.0250941	1
VPS53	UP in Mut	0.368575	0.0161474	1														UBE4A	UP in Mut	0.348433	0.00915476	1
BRINP1	UP in Mut	0.36864	0.0133197	1														BABAM2	UP in Mut	0.349375	0.0296325	1
NDUFAB1	UP in Mut	0.368724	0.00447354	1														USH1C	UP in Mut	0.34989	0.00086275	1
LRFN5	UP in Mut	0.369438	0.00831829	1														FAM222A	UP in Mut	0.350864	0.0316244	1
SCN8A	UP in Mut	0.369987	0.0288904	1														EPB41L3	UP in Mut	0.352184	0.0250924	1
MYO10	UP in Mut	0.370818	0.000934098	1														INTS6L	UP in Mut	0.358199	0.0171586	1
TMEFF2	UP in Mut	0.37186	0.0180483	1														ATP6AP2	UP in Mut	0.358857	0.0142042	1
TSPAN3	UP in Mut	0.373188	0.0177211	1														PSAP	UP in Mut	0.358893	0.0222469	1
TTBK1	UP in Mut	0.377093	0.00103454	1														CFL1	UP in Mut	0.35929	0.00622495	1
ATP6V1D	UP in Mut	0.378521	0.0167319	1														GTF2F2	UP in Mut	0.359681	0.0242949	1
GRSF1	UP in Mut	0.379186	0.0140072	1														HEATR3	UP in Mut	0.359734	0.00646643	1
PID1	UP in Mut	0.37988	0.0086971	1														PRR14L	UP in Mut	0.361942	0.0343467	1
SQLE	UP in Mut	0.379938	0.00577857	1														ITGB3BP	UP in Mut	0.364354	0.0150329	1
NIPSNAP3A	UP in Mut	0.38098	0.000419808	1														MTMR10	UP in Mut	0.364764	0.0160003	1
ANKRD10	UP in Mut	0.38171	0.0084956	1														USP22	UP in Mut	0.367824	0.0440609	1
PRKRIP1	UP in Mut	0.382217	0.00082715	1														XPR1	UP in Mut	0.367832	0.00468341	1
PTPN11	UP in Mut	0.382547	0.0152365	1														DIXDC1	UP in Mut	0.368732	0.0351943	1
ADAM23	UP in Mut	0.384087	0.00956226	1														FADS2	UP in Mut	0.37058	0.00992062	1
ADAP1	UP in Mut	0.384371	0.000939781	1														RASGEF1C	UP in Mut	0.373038	0.00438474	1
RC3H2	UP in Mut	0.384797	0.00189292	1														PPP6R2	UP in Mut	0.374082	0.0149106	1
NME7	UP in Mut	0.385479	0.0144477	1														KCNMA1	UP in Mut	0.376301	0.0443225	1
GOT1	UP in Mut	0.386002	0.0170689	1														KDM6A	UP in Mut	0.378853	0.0110134	1
TMTC1	UP in Mut	0.386671	0.00790725	1														PTPRJ	UP in Mut	0.380472	0.0126056	1
C6orf89	UP in Mut	0.387605	0.00738115	1														NBAS	UP in Mut	0.38418	0.00673098	1
GRIN3A	UP in Mut	0.38848	0.0308085	1														CLSTN2	UP in Mut	0.384182	0.0105937	1
FKBP8	UP in Mut	0.38927	0.00338428	1														PCNP	UP in Mut	0.385325	0.00868055	1
PTGES3	UP in Mut	0.389464	0.0188931	1														NEFM	UP in Mut	0.385453	0.0204876	1
FNIP2	UP in Mut	0.389773	0.0111078	1														WASF1	UP in Mut	0.387582	0.0300649	1
ALDH2	UP in Mut	0.389908	0.00279279	1														LONP1	UP in Mut	0.387599	0.00162421	1
BNIP3	UP in Mut	0.392012	0.0164795	1														KDM2A	UP in Mut	0.390735	0.00931491	1
GSTA4	UP in Mut	0.393684	0.00337821	1														PNMA8B	UP in Mut	0.392435	5.64947e-05	1
CCAR1	UP in Mut	0.394763	0.00399178	1														DKK3	UP in Mut	0.393425	0.0107426	1
LNX1	UP in Mut	0.395341	0.00221326	1														RABEP1	UP in Mut	0.395294	0.00375433	1
CASD1	UP in Mut	0.395664	0.00956836	1														AOAH	UP in Mut	0.404396	0.00601238	1
CD24	UP in Mut	0.396215	0.0143597	1														SF3B3	UP in Mut	0.404857	0.0250997	1
DAB1	UP in Mut	0.397496	0.0183355	1														UNC13B	UP in Mut	0.405159	0.026499	1
SON	UP in Mut	0.399136	0.00812492	1														YWHAG	UP in Mut	0.406153	0.0445421	1
NEFM	UP in Mut	0.402242	0.028196	1														SMYD3	UP in Mut	0.413291	0.0128864	1
CACNA1E	UP in Mut	0.4024	0.00672674	1														CYP27A1	UP in Mut	0.415526	0.00680694	1
RGS6	UP in Mut	0.403274	0.00310925	1														PEA15	UP in Mut	0.418939	0.00185951	1
PRR7	UP in Mut	0.403643	0.00597632	1														KDM5D	UP in Mut	0.420881	0.00214891	1
ICA1L	UP in Mut	0.405556	0.00666842	1														ASH2L	UP in Mut	0.421469	0.000523596	1
CNTN3	UP in Mut	0.407512	0.00246886	1														GPI	UP in Mut	0.422257	0.0113124	1
SNCG	UP in Mut	0.40989	0.00290312	1														ZFAND5	UP in Mut	0.425536	0.00749156	1
ARMH4	UP in Mut	0.411443	0.00231548	1														VMP1	UP in Mut	0.427793	0.00427811	1
DNAJC10	UP in Mut	0.411535	0.0113182	1														WDR61	UP in Mut	0.429323	0.0070172	1
ZRANB1	UP in Mut	0.412397	0.00128183	1														CARS2	UP in Mut	0.429741	0.00191544	1
SUCLA2	UP in Mut	0.413326	0.00646925	1														GPC5	UP in Mut	0.43051	0.0106847	1
ARFGEF1	UP in Mut	0.413563	0.0020645	1														ME1	UP in Mut	0.43479	0.00268481	1
RASSF4	UP in Mut	0.415148	0.000934098	1														DDX24	UP in Mut	0.43486	0.00245436	1
PDCD6IP	UP in Mut	0.415728	0.00232727	1														ARFIP1	UP in Mut	0.437179	0.0196008	1
COX7A2	UP in Mut	0.416236	0.00463604	1														ME2	UP in Mut	0.439557	0.00458338	1
NDUFB6	UP in Mut	0.417839	0.00280194	1														SPESP1	UP in Mut	0.445683	0.000496784	1
JPX	UP in Mut	0.418325	0.00151633	1														ATP6V1C1	UP in Mut	0.447297	0.00119849	1
PLPPR5	UP in Mut	0.418518	0.00261447	1														RPL35	UP in Mut	0.447969	0.00532263	1
BRMS1L	UP in Mut	0.422061	0.00334305	1														C14orf132	UP in Mut	0.454044	5.24174e-05	1
TFRC	UP in Mut	0.422108	0.00431112	1														SMIM8	UP in Mut	0.461802	0.000141196	1
PARM1	UP in Mut	0.424831	0.00398063	1														RSF1	UP in Mut	0.463192	0.00252245	1
SMAP1	UP in Mut	0.425897	0.00288241	1														CHL1	UP in Mut	0.46357	0.00497217	1
LRP11	UP in Mut	0.427718	0.00313752	1														PHF11	UP in Mut	0.468146	0.00181498	1
LIN7B	UP in Mut	0.427803	0.000474392	1														COL9A2	UP in Mut	0.485279	0.00253211	1
SPCS1	UP in Mut	0.428328	0.0020645	1														SNAP25	UP in Mut	0.499901	0.00349862	1
NUP58	UP in Mut	0.428788	0.00263318	1														CREM	UP in Mut	0.513883	0.000724604	1
HIGD1A	UP in Mut	0.432556	0.00117918	1														ACSBG1	UP in Mut	0.54366	0.00235465	1
ATRNL1	UP in Mut	0.435879	0.00159022	1														INTS13	UP in Mut	0.56003	7.26427e-05	1
SNX10	UP in Mut	0.436601	0.00198835	1														NEFL	UP in Mut	0.57101	0.000260438	1
IFIT1	UP in Mut	0.436786	0.00878804	1
CYFIP2	UP in Mut	0.440501	0.00260829	1
FAM8A1	UP in Mut	0.441704	0.000104765	1
RASAL2	UP in Mut	0.441918	0.00317621	1
AKIRIN1	UP in Mut	0.442903	0.00260416	1
MRPL57	UP in Mut	0.444434	0.00211164	1
PCGF5	UP in Mut	0.445206	0.00762337	1
OLIG2	UP in Mut	0.447406	0.000231586	1
CCT2	UP in Mut	0.451869	0.00195916	1
FAM98A	UP in Mut	0.452494	0.00063018	1
SRGAP3	UP in Mut	0.455096	0.00319477	1
MAP7D2	UP in Mut	0.45516	0.00476645	1
TMEM160	UP in Mut	0.460192	0.00108128	1
CHSY3	UP in Mut	0.466238	0.00428066	1
NWD2	UP in Mut	0.472474	0.000307271	1
PGAP1	UP in Mut	0.474756	0.00236062	1
FUBP1	UP in Mut	0.475197	0.000550883	1
PLEC	UP in Mut	0.481038	4.43681e-05	1
MSMO1	UP in Mut	0.481947	0.00276168	1
COPS4	UP in Mut	0.482328	0.000151984	1
ZYG11B	UP in Mut	0.490064	0.00156741	1
ASPH	UP in Mut	0.490974	0.00190716	1
CPNE4	UP in Mut	0.49433	0.000107361	1
LINC00632	UP in Mut	0.499632	3.24733e-05	1
CNOT7	UP in Mut	0.502806	0.000304449	1
TLK1	UP in Mut	0.504081	0.000510772	1
PLEKHA6	UP in Mut	0.504196	0.000317144	1
CTNNA2	UP in Mut	0.512998	0.000783762	1
DHCR24	UP in Mut	0.514881	0.00012913	1
SLC1A1	UP in Mut	0.515173	0.000402343	1
NEBL	UP in Mut	0.516262	2.72165e-05	1
RAB3C	UP in Mut	0.522902	0.000856875	1
CDH7	UP in Mut	0.526043	4.74652e-06	0.392177
RNF41	UP in Mut	0.529636	7.78189e-06	0.642971
RASGEF1B	UP in Mut	0.531946	6.81281e-05	1
CNTN4	UP in Mut	0.544607	0.000358947	1
GPR137C	UP in Mut	0.547786	2.77664e-05	1
FJX1	UP in Mut	0.558249	0.000118227	1
ELMOD1	UP in Mut	0.579446	0.00076953	1
CAB39	UP in Mut	0.595993	0.000100902	1
SLC38A1	UP in Mut	0.709607	8.62915e-06	0.712975

[truncated: 4 more sheets: supplementary table 11, supplementary table 12, supplementary table 13, supplementary table 14]
